# Supplementary material for: Experimental reproducibility limits the correlation between mRNA and protein abundances in tumor proteomic profiles
Source: Cell Rep Methods. 2022 Sep 8;2(9):100288. doi: 10.1016/j.crmeth.2022.100288 (PMC9499981; doi:10.1016/j.crmeth.2022.100288)
Supplement: Table S1. Computed correlation between mRNA and protein measurements using the standardized pipeline and additional details of transcriptomic and proteomic data, related to Table 1 [file mmc2.xlsx]

## Sheet: ReadMe
Table S1. A. mRNA-Protein correlation for all the proteogenomic studies (after applying standardised pipeline)
Table S1. B. Details regarding number of samples and proteins for each study

## Sheet: A. mRNA-protein correlation
Gene symbol	CRC (2014)	BrCa (2016)	Ovarian	Colon	ccRCC	EC	LUAD	BrCa (2020)	HNSCC	GBM	NCI60	CCLE	GTEx
A1BG	0.123133	-0.0938048	-0.0788885		0.0355731	0.324974	-0.119663	0.0772425	0.0658722	-0.192863			0.154523
A1CF				0.673548	0.908613								0.188605
A2M	-0.0375955	0.118235	0.191865	-0.0262878	-0.050257	-0.0173343	0.326772	0.384464	0.187299	0.451008		0.230195	0.463189
A2ML1	0.108024	0.544548	0.0634795			0.810051		0.683268	0.856944				0.274544
AAAS	0.285721	0.118878	0.348565	0.086667	0.159392	0.408193	0.260899	0.101418	0.172595	0.207137	0.115409	0.0540395	0.0705859
AACS		0.537639	0.679746	0.320028	0.554474	0.815156	0.797777	0.591681	0.714208	0.527013		0.446383	0.803447
AADAC							0.573952		0.371023				0.649781
AADAT						0.501037				0.171211
AAED1						0.259007				0.217839
AAGAB		0.798948		0.363802	0.585215	0.663885	0.616452	0.632953	0.650218	0.625541		0.40254	0.280118
AAK1		0.521333	0.63846	0.0170495	0.598735	0.696727		0.430659	0.651538	0.396042		0.585448	0.691842
AAMDC				0.208012		0.618917	0.668444	0.565548	0.383847	0.416945	0.18057	0.293006	0.779245
AAMP		0.604267	0.515296	0.260458	0.683829	0.434392	0.329253	0.439551	0.700141	0.328868	0.424455	0.355204	0.439971
AAR2				0.441772	0.451731	0.230786	0.454208	0.468805	0.433675	0.415312		0.431191	0.241958
AARS	0.322723	0.741379	0.74588	0.325149	0.778357	0.816003	0.907337	0.704927	0.750687	0.645244	-0.0350056		0.790723
AARS2	0.160346	0.413735	0.441636	0.533039	0.542712	0.524742	0.621297	0.215197	0.562775	0.452084	0.419471	0.364593	0.457596
AARSD1		0.461777			0.609729	0.396513	0.775732	0.537139	0.584926	0.338949	0.47317	0.509035
AASDHPPT		0.726184	0.689503	0.341298	0.56985	0.560398	0.69261	0.509704	0.812505	0.681868	0.524167	0.60869	0.652182
AASS		0.628697	0.648858		0.374753	0.864578	0.673954	0.728651	0.812091	0.647953	0.665138	0.787035	0.468323
AATF	0.0269062	0.348802	0.231886	0.325836	0.13277	0.321028	0.40995	0.253311	0.226066	0.275869	0.0115822	0.057421
AATK										0.631391
ABAT		0.845704	0.768188	0.83374	0.131837	0.674447	0.902919	0.906788	0.792031	0.80919	0.170696	0.760898	0.734733
ABCA1			0.223302		0.267679		0.594644	0.201191	0.107286	0.842968		0.551679	0.283829
ABCA12		-0.184601					0.209424		0.824933
ABCA13		0.13088					0.24839	-0.283166
ABCA2					0.195634		0.382885			0.795572
ABCA3							0.719667	0.619588		0.393803			0.123882
ABCA5										0.469066
ABCA6							0.283423						0.746849
ABCA8						0.489062	0.529447		0.677713	0.835782			0.395894
ABCB1				0.676335	0.73145	0.67793	0.443906		-0.00079255	0.854941	0.155741		0.79219
ABCB10		0.209059	0.314826	0.354925	0.298511	0.319559	0.598907	0.267698	0.32825	0.263599		0.37602	0.187317
ABCB11													0.333447
ABCB6		0.540837	0.477338		0.687805	0.501304	0.644686	0.469129	0.775201	0.401311		0.727368	0.252292
ABCB7	0.0865598	0.291116	0.502735	0.241533		0.192497	0.621249	0.180209	0.573229	0.508163		0.406608	0.341888
ABCB8		0.144886	0.223057	0.174024	0.544227	0.282237	0.461804	0.0528351	0.308182	0.457205		0.446007	0.417377
ABCB9										0.230169			0.00956938
ABCC1		0.43384	0.475614	0.197825	0.610497	0.260182	0.487266	0.351975		0.588992		0.590734	0.843446
ABCC10						-0.0696313	0.210733		0.269797
ABCC11								0.503798
ABCC2					0.680227
ABCC3		0.360306		0.381909	0.722137	0.734864	0.843085	0.127162	0.469317	0.861039		0.766416	0.714809
ABCC4			0.747811		0.535573	0.680705	0.861632	0.514724		0.600841	0.528735	0.731554	0.66297
ABCC5							0.477645		0.742303
ABCC6					0.604764
ABCD1		0.505611	0.399781		0.502065	0.557263	0.651089	0.619998	0.645702	0.626865	0.424275	0.643237	0.385666
ABCD2										0.709734
ABCD3	0.290929	0.270485	0.581027	0.327019	0.416081	0.402331	0.679138	0.417467	0.434571	0.57744	0.606721	0.517678	0.468744
ABCD4						0.388784	0.232036			0.271626
ABCE1	0.252976	0.699299	0.466465	0.352284	0.409623	0.594201	0.703087	0.531326	0.635777	0.46538	0.361817	0.371289	0.379917
ABCF1	0.425412	0.569842	0.474238	0.398714	0.395159	0.644975	0.798273	0.539065	0.635851	0.606976	0.593977	0.537434	0.55475
ABCF2		0.654646	0.655153	0.487641	0.378751	0.804586	0.750708	0.646389	0.731038	0.708646	0.555072	0.490823	0.53194
ABCF3	0.236373	0.519988	0.535345	0.138892	0.399354	0.50101	0.622664	0.349536	0.727514	0.447396	0.15453	0.38149	0.736572
ABCG1						0.791835	0.63298		0.514542	0.836017
ABCG2		-0.0638607								0.618429
ABHD10	0.251374	0.571362	0.45498	0.0281361	0.374654	0.291604	0.53894	0.473641	0.469278	0.339654	0.462633	0.484259	0.883226
ABHD11	0.469846	0.727119	0.766954	0.458694	0.361057	0.666157	0.775867	0.601771	0.521902	0.494818	0.714778	0.72934	0.635872
ABHD12	0.331714	0.514611	0.462387	0.382862	0.588082	0.405531	0.485247	0.45868	0.564859	0.668213		0.724825	0.602878
ABHD13						0.0378543	0.365552		0.213323
ABHD14A-ACY1										0.0634508
ABHD14B	0.461436	0.620164	0.707118	0.339203	0.447393	0.578007	0.761147	0.335961	0.53524	0.65462	0.762382	0.711363	0.778949
ABHD15		0.286242			0.280683
ABHD16A				0.413252		0.580415	0.62319	0.432375	0.631908	0.238268		0.44689	0.500367
ABHD17A							0.284273	0.0911629		0.249524
ABHD17B						0.434886	0.404801	0.287362	0.561425	0.613544		0.440885
ABHD17C							0.838433	0.721644	0.234184	0.589784
ABHD2										0.499951
ABHD3						0.483409			0.398961	0.420062
ABHD4		0.471962			0.443988	0.44168	0.651251	0.500517	0.67575	0.515708
ABHD5		0.0888954			0.165538	0.497999	0.406042	0.313544	0.347535	0.40543
ABHD6					0.627433	0.761728	0.611581		0.619738	0.742288		0.678435	0.78629
ABI1	0.126724	0.497487	0.399662	0.200906		0.563927	0.543321	0.342857	0.429952	0.756698	-0.0629183	0.399511	0.787645
ABI2		0.478843	0.300885		0.592991	0.588894	0.508131	0.502253	0.651465	0.611156		0.602817	0.75094
ABI3		0.351315	0.0271284	0.407988	0.683137	0.763934	0.749058	0.508217	0.751267	0.829351			0.612344
ABI3BP		0.492694		0.295626		0.662063	0.582306	0.816434	0.767278	0.782857			0.635989
ABL1		0.150906			0.594155	0.406298		0.544527	0.213696	0.484601		0.401095	0.507974
ABL2		-0.0272044			0.203352	0.437583	0.504476		0.298034	-0.291045		0.289889
ABLIM1	0.489749	0.644418	0.6679	0.35278	0.479539	0.681198	0.793882	0.75144	0.577222	0.774051		0.736172	0.63238
ABLIM2		0.268001				0.506805	0.593346	0.618374	0.706887	0.753717			0.67461
ABLIM3		0.178901					0.503018	0.840084	0.719241	0.688052		0.825006	0.861516
ABO									0.275638
ABR	0.291032	0.789012	0.356051	0.221314	0.378118	0.604968	0.407714	0.133596	0.743051	0.688188		0.651685	0.826976
ABRACL				0.3961	0.723279	0.594293	0.59754	0.647387	0.555328	0.602808	0.601204	0.632901
ABRAXAS1						0.4587			0.222016
ABRAXAS2						0.497186			0.201879
ABT1		0.237989			-0.0177735	0.576975	0.357347	0.357884	0.158303	0.285795	-0.0755136	0.149548
ABTB2						0.428128							0.55559
ACAA1	0.474719	0.56803	0.544609	0.442583	0.0896521	0.547612	0.557848	0.495931	0.485104	0.530872	0.328325	0.615453	0.547538
ACAA2	0.72571		0.64927	0.484616	0.627158	0.858795	0.695766	0.659402	0.605571	0.754904	0.770262	0.825841	0.713107
ACACA	0.50156	0.711397	0.593553	0.36186		0.830976	0.660547	0.708533	0.753589	0.698033	0.0966116	0.380371
ACACB		-0.0175921	-0.0150942					0.642389	0.04211			0.0988979	0.666269
ACAD10		0.439217	0.552012	0.185352		0.5527	0.582938	0.238592	0.425214	0.319332		0.354299	0.519573
ACAD11					0.762751	0.147849	0.211946	0.167809		0.138998		0.342286	0.0627063
ACAD8		0.66955	0.568777	0.293447	0.195789	0.510108	0.798397	0.631973	0.606109	0.553878		0.52118	0.670272
ACAD9	0.172528	0.588252	0.498361	0.363561	0.495728	0.426359	0.44854	0.175157	0.615141	0.493111	0.325104	0.410372	0.451903
ACADL					0.597274		0.440462			0.545687			0.909808
ACADM	0.298891	0.703331	0.580269	0.436577	0.416982	0.645311	0.575042	0.625591	0.612596	0.447965	0.40795	0.613286	0.687259
ACADS	0.454065	0.489714	0.2712	0.281763	0.544381	0.630666	0.557457	0.664941	0.408847	0.540816	0.419303	0.684575	0.730089
ACADSB	0.144026	0.84512	0.686951	0.5988	0.258918	0.42727	0.817605	0.864637	0.657426	0.654224		0.652356	0.706185
ACADVL	0.53349	0.558445	0.667926	0.495907	0.51196	0.49146	0.729916	0.357336	0.609265	0.60752	0.563329	0.611502	0.777248
ACAN		0.506156			0.694065		0.513344	0.625716	0.175051	0.682387			0.28011
ACAP1		0.493454			0.583352	0.71802	0.707549	0.643341	0.822565		0.18312		0.049762
ACAP2		0.239743		0.22986	0.613518	0.577911	0.736223	0.42973	0.887854	0.597056		0.482391	0.626971
ACAP3		-0.000577201					0.228515	0.343666		0.719233
ACAT1	0.438922	0.558679	0.726133	0.286605	0.33505	0.541472	0.7275	0.648934	0.578826	0.437353	0.727703	0.643851	0.72459
ACAT2		0.725599	0.691128	0.372813	0.470566	0.766488	0.752329	0.626083	0.663502	0.587384	0.674226	0.637199	0.749221
ACBD3	0.344582	0.387025	0.358247	0.401811	0.44233	0.635385	0.550799	0.254136	0.362153	0.437155	0.356849	0.340551	0.591859
ACBD4										0.0885602
ACBD5		0.504559	0.397174	0.603793	0.568673	0.4664	0.775247	0.405453	0.752499	0.67133		0.641326	0.83209
ACBD6		0.521274			0.438255	0.599373	0.419185	0.401881	0.563304			0.452216
ACBD7			0.762565			0.767236		0.787419		0.896599
ACD						0.0607896				0.325768		0.298195
ACE		0.514553	0.285139	0.210731	0.57644	0.66989	0.665217	0.584092	0.67284	0.688386			0.6663
ACE2				0.774805	0.791251								0.307206
ACHE										0.557873
ACIN1	0.0747547	0.370602	0.181756	0.026421	0.337426	0.46049	0.346627	0.272536	0.385051	0.477081	0.350882	0.257791	0.580453
ACLY	0.427392	0.770719	0.676199	0.368067	0.52962	0.753042	0.575026	0.400042	0.76858	0.403179	0.709527	0.445196	0.3021
ACMSD					0.448568
ACO1	0.41823	0.609117	0.674547	0.361599	0.414917	0.756785	0.81505	0.765031	0.493286	0.815683	0.35702	0.524572	0.640755
ACO2	0.147271	0.457627	0.633802	0.112411	0.499572	0.376405	0.552681	0.428863	0.519922	0.659258	0.587852	0.555351	0.843996
ACOT1	0.629523	0.492051	0.518706	-0.0828857	0.276064	0.440196	0.707188	0.72836		0.511622			0.815771
ACOT11	0.528663	0.682116	0.582608	0.426242	0.44055	0.74104	0.623768	0.673026	0.869876	0.603451		0.772134	0.656339
ACOT13		0.266511		0.373934	0.228474	0.574006	0.617032		0.304441	0.587743	0.602162	0.574228	0.749015
ACOT2		0.52256	0.55387		0.335336			0.24498	0.495907			0.738157	0.727922
ACOT4		0.350263			0.3698		0.538031	0.294127
ACOT7	0.395915	0.646639	0.339219	0.310254	0.536772	0.903809	0.828803	0.738945	0.872007	0.569177	0.725171	0.676029	0.868665
ACOT8	0.587733	0.723729	0.383131	0.466599	0.338554	0.608687	0.35041	0.393319	0.54164	0.349276		0.426394	0.495875
ACOT9	0.323396	0.655523	0.540612	0.494473	0.170891	0.55518	0.509151	0.769293	0.679927	0.362474	0.703799	0.707825	0.56915
ACOX1	0.223362	0.41239	0.54886	0.284311	0.114297	0.458914	0.31797	0.251537	0.485448	0.430575	0.378432	0.558908	0.627681
ACOX2					0.0179678	0.425784	0.58093			0.857972			0.474491
ACOX3		0.693805	0.645729	0.397381	0.390865	0.758134	0.552547	0.71281	0.639302	0.187879		0.495295	0.575566
ACP1	0.00360171	0.284044	0.624867	0.0125841	0.0564842	0.167437	0.172743	0.196057	0.320829	0.259975	0.329666	0.388906	0.604766
ACP2		0.496318	0.545358	0.442241	0.525798	0.613419	0.577308	0.386705	0.655987	0.559456		0.677889	0.743035
ACP5		0.488136			0.714811	0.78633	0.220386	0.523792	0.750376				0.364048
ACP6			0.644609	0.364932	0.288769	0.699473	0.744914	0.711501	0.293432	0.595659		0.711398	0.241327
ACPP			0.661066		0.212648	0.768442	0.843304	0.706444	0.807986				0.564958
ACSBG1										0.856821
ACSF2		0.716832		0.659903	0.37249	0.849988	0.816793	0.766301	0.640914	0.667322	0.135048	0.717049	0.710973
ACSF3	0.457124	0.472005		0.476084	0.554145	0.49773	0.520916	0.357431	0.625537	0.305121		0.41244	0.427131
ACSL1	0.452097	0.635652	0.701095	0.604761	0.381035	0.792779	0.659637	0.810291	0.707556	0.809487	0.627759	0.72409	0.735771
ACSL3	0.46141	0.539568	0.514686	0.652466	0.483174	0.489909	0.675531	0.566342	0.663896	0.809882	0.667134	0.592248	0.843002
ACSL4	0.49514	0.671596	0.575435	0.491178	0.700545	0.858678	0.824748	0.727525	0.761829	0.78684	0.58817	0.681524	0.53849
ACSL5	0.687938	0.559906	0.666122	0.706948	0.879827	0.871887	0.861605	0.718118	0.836592	0.606147		0.72169	0.748969
ACSL6		0.0697253								0.765022			0.589405
ACSM1		0.159668
ACSM2A					0.259786								0.166463
ACSM2B					0.402232								0.13128
ACSM3			0.35078	0.629782	0.236634	0.812044	0.761829					0.69372	0.467299
ACSM5					0.737864
ACSS1	0.747616	0.84699	0.801322	0.750327	0.378015	0.865288	0.83431	0.650084	0.819092	0.801793		0.784851	0.770006
ACSS2	0.558419	0.544009	0.719098	0.503916	0.631705	0.800104	0.89578	0.645206	0.775541	0.73666		0.597096	0.738473
ACSS3		0.832905			0.293733	0.911907	0.775263	0.899934	0.661296	0.876673			0.830797
ACTA1	0.045853	0.252659	0.167282			0.19078			0.81066	0.144824			0.605244
ACTA2	0.296862	0.493922	0.516585		0.343167	0.74028	0.559191	0.777259	0.406097			0.200606	0.723373
ACTB	0.271695	0.2872	0.513732		0.217524	0.180131	0.486148	0.572713	-0.000300559	0.499394	0.167178	0.482428	0.703575
ACTBL2		0.0505319				0.228538	-0.0461749		0.280296		0.253191	0.162207
ACTC1									0.738357
ACTG1	0.080676	0.241613	0.378401	0.0402158	0.108498	0.277841	0.0240427	-0.0258706	-0.0413055	0.320421		-0.135579	0.141563
ACTG2	0.33286	0.325015	0.48733	0.338249		0.754766	0.801396	0.303783
ACTL6A	0.396414	0.461075	0.412258	0.27997	0.322684	0.264408		0.42153	0.703084	0.440903	0.467752	0.342857	0.672594
ACTL6B			0.0821171							0.758111
ACTL8								0.551639				0.437933
ACTN1	0.0942766	0.71806	0.610842	0.0611704	0.415433	0.696546	0.530843	0.477287	0.793613	0.798751	0.803326	0.763404	0.755662
ACTN2			-0.0567704			0.24373	0.347835	0.0294705	0.752141	0.166617			0.441613
ACTN3		0.184952	0.127504				0.216929		0.391342
ACTN4	0.318585	0.663004	0.715094	0.187165	0.317851	0.600506	0.525812	0.392104	0.526263	0.775077	0.708299	0.672935	0.712741
ACTR10		0.0421975	-0.0464559	0.0955965	0.285266	-0.0322765	0.0238171		0.329848	0.0456895		0.143137	0.530388
ACTR1A	0.283433	0.345821	0.563623	0.193736	0.490742	0.560471	0.534619	0.215593	0.597428	0.726555	0.650682	0.488273	0.790467
ACTR1B	0.0650419	0.390941	0.273889	0.10187	0.590014	0.172996	0.502433	0.394061	0.415075	0.476228	0.0598489	0.506087	0.402603
ACTR2	0.110485	0.510695	0.133811	0.101239		0.261128	0.23493	0.421813	0.242168	0.606827	0.0923158	0.254363	0.609644
ACTR3	0.220144	0.696552	0.441689	-0.0404607	0.437003	0.139317		0.399698	0.222787	0.4541	0.279991	0.29992	0.548304
ACTR3B	0.0750984	0.281473	-0.0515131			0.609355	0.28586	0.249814	0.221532	0.353791		-0.000312246
ACTR5		0.450263			0.225783	0.36697	0.336249	0.355978	0.518386	0.373087		0.270414
ACTR6		0.218469			-0.21502	0.243135	0.194712	0.118356	0.287879	0.179481		0.0117051
ACTR8		0.367797			0.325331	0.287615	0.316232	0.411758	0.207525	0.430501		0.336071	0.110814
ACVR1					0.340102	0.337731	0.590383		0.657233	0.298961		0.641902	0.600301
ACVR1B										0.291129
ACVR2A										0.173906
ACY1	0.590014		0.673508	0.59154	0.227859		0.749786	0.652052	0.604362		0.456904	0.721225	0.754108
ACY3					0.670716	0.855782				0.737048
ACYP1		0.561075	0.484767	0.146828	0.431786	0.671893	0.50457	0.565574	0.545606	0.505492	0.459551	0.485851	0.295902
ACYP2		0.496026	0.573864	0.289159	0.578505	0.440398	0.494014	0.282645	0.331548	0.389697		0.59675	0.792228
ADA		0.438983	0.582191	0.283067	0.722895	0.823739	0.901053	0.639747	0.668909	0.854443	0.366577	0.746555	0.646255
ADA2				0.239925		0.591509			0.792751
ADAL		0.629528			0.556221	0.508838		0.541221	0.259227	0.578714			0.636015
ADAM10	0.133049	0.333548	0.510222	0.444738	0.268231	0.266165	0.45322	0.510048	0.579781	0.345578	0.0314606	0.517689	0.327069
ADAM11										0.551725
ADAM15		0.632468				0.507365	0.620089	0.329657	0.71543	0.455807		0.656286	0.549808
ADAM17		-0.0313852	0.242119	0.186625	0.290757	0.490853	0.244091	0.193551	0.572827	0.269969		0.410997	0.529007
ADAM22										0.493482			0.302036
ADAM23										0.210075
ADAM28						0.849758	0.616322
ADAM30											-0.125352
ADAM8							0.586932
ADAM9		0.590636	0.482176	0.524484	0.496486	0.564297	0.755505	0.643475	0.775741	0.670019	0.497813	0.78023	0.506601
ADAMDEC1								0.287057
ADAMTS1						0.704779	0.435156
ADAMTS12		0.18921					0.658956	0.763189
ADAMTS15								0.804131
ADAMTS18		-0.108117
ADAMTS2		0.174184				0.659934	0.637563	0.704275	0.598006
ADAMTS4		0.365342					0.48876	0.404734	0.568452	0.60073
ADAMTS7								0.431491
ADAMTSL1			0.476134		0.529676	0.69752							0.734844
ADAMTSL2					0.452236	0.643569	0.746176	0.506439		0.0755567			0.347751
ADAMTSL3					0.360665	0.71518	0.510071						0.733159
ADAMTSL4		0.410133			0.547336	0.466349	0.341082		0.405969	0.57885			0.541105
ADAMTSL5					0.310888	0.431371	0.146629		0.210209				0.611552
ADAP1		0.253711		0.336926	0.617427	0.644504	0.65446	0.224304	0.499968	0.839691		0.830205	0.758431
ADAP2		0.366219			0.713919		0.592426	0.288879	0.550668	0.830513			0.566804
ADAR	0.407009	0.579661	0.381322	0.41121	0.307923	0.67596	0.871316	0.656876	0.658058	0.378615	0.554471	0.337392	0.583318
ADARB1		0.273232	0.045675			0.542935	0.507654	0.556278	0.593884	0.439765		0.554978	0.7915
ADAT1					0.335822	0.596845	0.405	0.3366	0.246544	0.375452
ADAT2						0.611385	0.279118	0.320714	0.301914			0.530101
ADAT3					-0.014544	0.273374		0.0266637	0.222619			0.347742
ADCK1					0.282652	0.191793	0.517734	0.0802948	0.164818	0.427013			0.408898
ADCK3													0.802457
ADCK4		0.461426	0.552439								0.515537		-0.154556
ADCK5			0.237085						0.290297
ADCY1										0.287396
ADCY2										0.815015
ADCY3										0.374941
ADCY5							-0.154042			0.616104		0.155841	0.72594
ADCY6					0.308427	-0.0606404	0.324053	0.337465		0.0878417
ADCY7							0.22642			0.688684
ADCY8										0.794558
ADCY9					0.398827		0.77359			0.352616			0.784601
ADCYAP1R1										0.805108
ADD1	-0.114562	0.15751	0.323811	0.248819	0.185312	0.371123	0.280788	0.131624	0.232886	0.358578	0.237471	0.20554	0.362795
ADD2		0.349737	0.503603		0.0499814	0.488775	0.204121	0.487465	0.536195	0.492938		0.822713	0.345188
ADD3	0.0262125	0.597662	0.483932	0.298216	0.556155	0.726966	0.493668	0.596712	0.721269	0.839456	0.402817	0.677952	0.728256
ADGRA2									0.374057
ADGRA3						0.368235
ADGRE2						0.774232	0.662845		0.777699
ADGRE5				0.0120662	0.497803	0.712152	0.735146		0.704898
ADGRF1					0.224623
ADGRF5					0.855335	0.744523	0.916759
ADGRG1					0.552673	0.438381	0.725898		0.714249
ADGRG5									0.656614
ADGRG6							0.765848
ADGRL2					0.572036	0.898303	0.697676		0.760288
ADGRL4					0.727727		0.451379
ADH1A			0.488057		0.0620964				0.0399298				0.234987
ADH1B	0.117272		0.636179	0.586985	0.494629	0.741545	0.757158	0.809507	0.655244	0.584252			0.784857
ADH1C	0.235278		0.388801	0.560171	0.371392	0.854274	0.4424	0.591209	0.552726
ADH4			0.0154055			0.136158	0.245299		0.0682518				0.380306
ADH5	0.283812		0.429505	0.135626	0.632924	0.679477	0.657255	0.43239	0.594142	0.286518	0.502842	0.431623	0.771656
ADH6					0.276117								0.27081
ADH7							0.659534		0.712663				0.0918166
ADHFE1					0.14797					0.613358			0.51937
ADI1		0.555698	0.487471	0.163602	0.497342	0.169333	0.332314	0.570834	0.646441	0.657563		0.369696	0.624266
ADIPOQ						-0.129581		0.424241	0.429511				0.426031
ADIPOR1		0.349327					0.381817	0.397643
ADIRF				0.386155	0.925076	0.813017	0.671575	0.814289	0.774871	0.858268	0.140567	0.672751	0.536523
ADK	0.483947	0.634717	0.651882	0.296184	0.625082	0.674227	0.870469	0.460797	0.805107	0.705751	0.670154	0.528915	0.638456
ADM										0.707384
ADNP	0.313763	0.404325	0.452011	0.665962	0.38321	0.641826	0.669932	0.431685	0.582579	0.704428	0.0147362	0.387097	0.330736
ADNP2		0.102189					0.290119	0.336747					-0.0561661
ADO		0.289421		0.189725	0.32186	0.528315	0.525295	0.425204	0.527615	0.821917	0.127411	0.547274	0.539653
ADORA1										0.686568
ADPGK		0.488545	0.456532	0.417332	0.508105	0.355141	0.647843	0.483156	0.608197	0.64376	0.19317	0.454586	0.710426
ADPRH		0.489655	0.48263	0.326608	0.591321	0.86624	0.856268	0.563377	0.62642	0.864762			0.779468
ADPRHL1									0.544452	0.198677			0.459155
ADPRHL2	0.185149	0.508825	0.577486	0.217047	0.643489	0.194097	0.542122	0.402719	0.440407	0.492146	0.294189		0.23758
ADRBK1		0.564816	0.341572										0.587955
ADRBK2		0.187376	0.232357
ADRM1	0.267143	0.425599	0.220585	0.297183	0.232823	0.294035	0.437113	0.0309927	0.439184	0.142177	0.438798	0.160179	0.416392
ADSL	0.349644	0.795617	0.464117	0.467955	0.368427	0.631145	0.766869	0.583361	0.58923	0.465368	0.258745	0.618411	0.594446
ADSS		0.594974	0.603685	0.119829	0.622051	0.693607	0.67234	0.651258	0.80477	0.719011	0.411857		0.486615
ADSSL1		0.759147	0.284392		0.879871	0.87835	0.852983	0.750834	0.502325	0.800594			0.555637
AEBP1	0.554375	0.354471	0.568029	0.55294	0.527545	0.745572	0.623713	0.711937	0.797371	0.410105			0.688972
AES		0.392227			0.297742	0.607424	0.478758	0.282545	0.352482	0.655807
AFAP1		0.402104		0.107818	0.658415	0.634644	0.261493	0.558306	0.749876	0.681905		0.833404	0.695472
AFAP1L1	0.0548694	0.265225			0.77425		0.679922	0.570583	0.746283	0.882622			0.643529
AFAP1L2		0.796961	0.754322	0.381101		0.883981	0.836943	0.736034	0.914201	0.797526		0.797721	0.767764
AFDN				0.44051	0.605687	0.793	0.667894		0.75328
AFF1					0.521039	0.417252	0.21411	0.308427				0.472151	0.376403
AFF3		0.444977					-0.136454	0.755993				0.0848911
AFF4		-0.131736	0.139534		0.295743	0.2965	0.208854	-0.0270852	0.0425651	0.288955	-0.044449	0.293136	0.220732
AFG1L						0.503738			0.332978
AFG3L2	0.40952		0.697501	0.384122	0.49184	0.322102	0.633578	0.459668	0.676314	0.393655	0.470122	0.550353	0.818257
AFM			-0.106118		0.0737114								-0.150151
AFMID		0.68872			0.432983	0.178225	0.454313	0.562118					0.630652
AFTPH		0.456926	0.317835	-0.0675887	0.84566	0.490611		0.610137	0.455813	0.40564		0.433656	0.473511
AGA		0.499299			0.479363	0.496026	0.732137	0.531262	0.573384	0.679431		0.591951	0.575435
AGAP1		0.34097			0.563974	0.466706	0.608382	0.426874	0.30405	0.759814			0.527324
AGAP2		0.317112				0.377397	0.529978	0.197842	0.510579	0.67739			0.218705
AGAP3		0.460257			0.604951	0.403055	0.569921	0.350224	0.444451	0.438355		0.551794	0.602348
AGER							0.466862						0.123707
AGFG1	0.281758	0.615137		0.230813	0.583359	0.415284	0.662468	0.622035	0.67175	0.391144	0.177091	0.311257	0.610963
AGFG2		0.471654		0.577517	0.574858	0.668654	0.756256	0.622452	0.708621	0.701385		0.476298	0.344334
AGGF1		0.115284				0.193603	0.374637	0.472853		0.258343		0.37761
AGK	0.463388	0.516365	0.622583	0.391033	0.201775	0.333526	0.58001	0.367263	0.396861	0.414719	0.481223	0.546884	0.314362
AGL	0.415918	0.78761	0.6095	0.328118	0.532037	0.422468	0.627311	0.702169	0.607893	0.719555	0.687218	0.405445	0.815691
AGMAT	0.288153			0.414402	0.324683	0.878836			0.478741	0.364712		0.786164	0.166439
AGO1				0.190364	0.17568	-0.134109	0.48473	0.0877632	0.295164	0.649759		0.0844437	0.219329
AGO2				0.279549	0.198919	0.0414686	0.586625	0.509479	0.372783	0.314409		0.261812	0.550055
AGO3				0.0107061	0.1245	0.179226	0.545086	0.115746	0.453529	0.542659		0.12825	0.480154
AGO4						0.190958	0.466393	0.213197		0.415718		0.0749618
AGPAT1		0.439576	0.446689	0.330991	0.369426	0.387447	0.4062	0.0651899	0.426148	0.362115		0.557708	0.752445
AGPAT2				0.319825	0.540314	0.538734	0.736011	0.544537	0.557819	0.745348		0.579823
AGPAT3		0.47218	0.608374	0.310329	0.6074	0.294689	0.506787	0.342228	0.448446	0.642622		0.452135	0.80286
AGPAT4						0.588769	0.589555		0.614534	0.767347			0.842321
AGPAT5	0.181598	0.503916	0.389902	0.38168	0.372194	0.273121	0.636346	0.477128	0.645175	0.391095		0.457696	0.727473
AGPAT6			0.421836										0.0133091
AGPAT9													0.538146
AGPS	0.227501	0.622268	0.526395	0.184639	0.266507	0.442307	0.614201	0.621692	0.686207	0.296673	0.560587	0.453389	0.448213
AGR2	0.638658	0.803331	0.713052	0.693965	0.365951	0.956724	0.949471	0.854233	0.601801		0.442527	0.689432	0.546683
AGR3	0.48465	0.842496	0.687193	0.73685		0.916834	0.926813	0.871487					0.641026
AGRN	0.162603	0.406721	0.45822	0.156685	0.0997562	0.258518	0.14037	0.274631	0.531628	0.0935807	-0.0073061	0.657822	0.287416
AGT	-0.062097	0.158504	0.0741344	-0.138112	-0.0487743	-0.0344046	0.346446	0.157513	0.257806	0.38611			-0.0190633
AGTPBP1		0.345386			0.593447	0.481668	0.571405	0.518315	0.495424	0.799753			0.638071
AGTRAP		0.398773	0.421759			0.285824	0.501549	0.36788	0.499249	0.514286	0.272787	0.593481	0.266995
AGXT					-0.10086								0.084098
AGXT2					0.48514
AGXT2L2	0.20296
AHCTF1	0.203167		0.29452	0.316952	0.203257	0.450168		0.257593	0.659745	0.315065		0.115459	0.217618
AHCY	0.465096	0.623086	0.621321	0.390752	-0.290363	0.522185	0.680276	0.584456	0.773366	0.587854	0.549971	0.498285	0.602988
AHCYL1	0.316229	0.697136	0.496633	-0.0870174	0.556682	0.668252	0.803395	0.749978	0.274464	0.765096	0.156177	0.382405	0.379468
AHCYL2	0.170386	0.279018		0.549745	0.0811295	0.762375	0.906986	0.5259	0.804221	0.799926		0.415319	0.802419
AHDC1		0.493045	0.451304		0.297984	0.428311	0.583182	0.594172	0.428751	0.472542		0.604825
AHNAK	0.279855	0.656984	0.515847	0.332456	0.73625	0.866235	0.653946	0.69121	0.5161	0.831181	0.835593	0.687843	0.899927
AHNAK2		0.692753	0.759041	0.329497	0.78241	0.80505	0.891091	0.70295	0.809769	0.755238	0.185245	0.845843	0.809899
AHR		0.775862	0.641529		0.82756	0.860519	0.813644	0.629918	0.711526	0.900445		0.723156	0.766293
AHSA1	0.61617	0.735067	0.672239	0.754368	0.5665	0.779357	0.864858	0.734534	0.755606	0.522239	0.224346	0.411141	0.430693
AHSG			0.00217888							0.0811276	0.0136764		-0.219002
AIDA	0.209921	0.344243		0.16712	0.0638097	0.543765	0.614465	0.358092	0.406806	0.350353		0.60109	0.511229
AIF1	0.356355	0.502805	0.669006	0.40869	0.760401	0.907052	0.86917	0.65313	0.814613	0.919703			0.686772
AIF1L		0.849036			0.582491	0.876911	0.901395	0.876054	0.843436	0.919654		0.837808	0.732607
AIFM1	0.43398	0.430275	0.669823	0.472991	0.528478	0.687794	0.7501	0.576758	0.247829	0.568881	-0.0430767	0.479322	0.769753
AIFM2		0.00169492	0.11602		0.53833	0.72033	0.49835	0.287759	0.413317	0.582214	-0.0657807	0.751093	0.472001
AIFM3										0.728027
AIG1					0.685764				0.556699	0.419876
AIM1	0.499364	0.764933	0.556477	0.667276				0.803378			0.527635		0.659364
AIM1L													0.339814
AIM2		-0.226411
AIMP1		0.308007		0.350346	0.408503	0.132623	0.210549		0.356213	0.278231	0.502579	0.142656	0.440055
AIMP2				0.351452	0.44982	0.226207	0.398589		0.596846	0.363401	0.437061	0.324891	0.569359
AIP	0.151524	0.580187	0.410344	0.408528	0.475223	0.354287	0.453194	0.521283	0.767324	0.347829	0.836738	0.620577	0.604071
AJAP1										0.681719
AJUBA						0.532082	0.768519	0.548612	0.734302	0.70491		0.626662
AK1	0.522672	0.395558	0.625923	0.499064	0.453796	0.787205	0.832311	0.383193	0.615416	0.784972	0.709537	0.543554	0.702291
AK2	0.164799	0.422326	0.532653	0.0263966	0.214372	0.480303	0.659798	0.330602	0.35867	0.440952	0.576856	0.325314	0.727239
AK3	0.408518	0.736645	0.70257	0.655216	0.368888	0.522428	0.650769	0.414876	0.651127	0.510068	0.597647	0.609012	0.698597
AK4				0.717929	0.502669	0.851085	0.889881	0.854782	0.838628	0.700631		0.747474	0.848249
AK5		0.197604						0.618522		0.881868		0.357063	0.0739853
AK6					0.410754	0.560378	0.406055	0.188325	0.600552			0.470203
AKAP1	0.486251	0.757276	0.472244	0.539054	0.688332	0.770494	0.820562	0.702902	0.819656	0.726073	0.171043	0.614045	0.725681
AKAP10		0.425015			0.404615	0.444244	0.727081	0.623745	0.567092	0.0424861		0.434419	0.677084
AKAP11		0.254237	0.145245		0.212175	0.249311	0.236896	0.26787	0.256094	0.0888312		0.446969	0.132344
AKAP12	0.250878	0.695383	0.682998	0.493204	0.818609	0.580507	0.696621	0.862937	0.645908	0.715325	0.263494	0.808517	0.686194
AKAP13	0.210446	0.24097	0.436195	0.242749	0.344605	0.719948	0.693736	0.631391	0.687759	0.784564		0.474718	0.741956
AKAP17A					0.529862	0.282685	0.458142	0.308475	0.445106	0.199753	-0.379718	0.445408
AKAP2													0.867565
AKAP4												0.0785977
AKAP5		0.731666						0.718189		0.706395
AKAP6										0.647149
AKAP7					0.336775	0.752518	0.314843			0.649784
AKAP8		0.485622	0.584167	0.174312	0.399618	0.433286	0.499908	0.242783	0.628791	0.472418	0.0549799	0.235905	0.46553
AKAP8L		0.649153	0.570892	0.361102	0.117757	0.464352	0.59037	0.272344	0.495405	0.303958	0.255849	0.451116	0.466905
AKAP9		0.467914	0.426283	0.326794		0.580667	0.538879	0.517859	0.698036	0.554978		0.507895	0.531634
AKNA		0.114014			0.273928	0.458575	0.400321	0.278104	0.281275				0.275025
AKR1A1	0.240465	0.484512	0.458077	0.253296	0.650628	0.361637	0.604905	0.414998	0.459464	0.500693	0.70173	0.523253	0.360004
AKR1B1	0.354635	0.587493	0.566288	0.320844	0.898234	0.700461	0.798508	0.572774	0.640523	0.626592	0.794518	0.798147	0.690376
AKR1B10				0.464309	0.493719	0.667445	0.686322	0.719589	0.939606	0.461872	0.0511568	0.498665	0.66517
AKR1B15							0.118459					0.356087
AKR1C1	0.605505	0.62958	0.239405		0.727529	0.557999	0.727656	0.767643	0.768177	0.538209		0.709693	0.640348
AKR1C2		0.582174	0.329026		0.817368	0.637994	0.678822	0.731299	0.84854	0.585394			0.865041
AKR1C3	0.610593		0.665875	0.589751	0.812459	0.917411	0.905011	0.803431	0.736838	0.862325	0.307908	0.759914	0.773377
AKR1C4	0.490979		0.415328		0.146865								0.479606
AKR1D1						-0.24724						0.0418536	0.33022
AKR1E2		-0.0613276						0.0481395
AKR7A2	0.15185	0.663589	0.524698	0.393753	0.77693	0.557035	0.61528	0.486268	0.389337	0.546691	0.73507	0.612149	0.444536
AKR7A3	0.535268	0.866569		0.604726	0.638899	0.296742	0.795821	0.675171	0.585485	0.210637			0.278903
AKT1		0.606137	0.524321	0.038466	0.6521	0.157987	0.534615	0.611538	0.404601	0.713779		0.480151	0.344549
AKT1S1		0.365751	0.396246	-0.0144665		0.29675	0.241206	0.138516	0.514195	0.344502	0.0804793	0.44504	0.243422
AKT2		0.229866	0.527204		0.278797	0.325149	0.476041	0.482362	0.448023	0.630625		0.235596	0.383868
AKT3		0.579486	0.195044		0.840564	0.764835	0.609122	0.646962	0.808928	0.646345			0.901372
AKTIP		0.211748			0.574441	0.366593	0.585458	0.551901	0.510767	0.181311			0.47369
ALAD	0.167995	0.509059	0.425374	0.268295	0.149532	0.521891	0.429251	0.598832	0.508985	0.480049		0.59711	0.398973
ALAS1					0.138382		0.131312	0.189058		0.169041		0.212379	0.311918
ALB		0.0500877	-0.144828		0.0228111	0.0279325	-0.050654	0.0882225	0.332197	0.0820779	-0.0638279		-0.154657
ALCAM			0.850929	0.708947	0.636779	0.869752	0.82077	0.864829	0.8763	0.73133	0.874911	0.839363	0.823432
ALDH16A1	0.172228	0.496961	0.344822	0.204309	0.43809	0.35314	0.57983	0.325241	0.706793	0.545999	0.420005	0.52844	0.660983
ALDH18A1	0.365389	0.50339	0.470777	0.497955	0.51486	0.716341	0.733122	0.493591	0.525725	0.366382	0.65938	0.323333	0.677481
ALDH1A1	0.618705	0.475921	0.60197	0.536183	0.766957	0.922168	0.800068	0.814666	0.764035	0.844156	0.532052	0.727949	0.795821
ALDH1A2	0.054881	0.422794	0.366553		0.432874	0.911633	0.757717	0.767443	0.470943	0.304205		0.126215	0.768582
ALDH1A3	0.147605	0.733489	0.374855	0.497304	0.745212	0.82591	0.83268	0.72144	0.730388	0.780148	0.57479	0.829054	0.853437
ALDH1B1	0.649705	0.527119	0.658761	0.542003	0.310735	0.648072	0.520303	0.524878	0.598247	0.336401	0.72375	0.635859	0.846535
ALDH1L1			0.0705407	0.50295	0.830701	0.88551	0.562184	0.623757	0.690504	0.840445			0.898249
ALDH1L2		0.623144	0.685703	0.522036	0.699655	0.766414	0.820165	0.768251	0.711875	0.675139		0.780597	0.414887
ALDH2	0.481297	0.435827	0.865782	0.565931	0.514991	0.714635	0.676532	0.745543	0.635979	0.682461	0.858255	0.853611	0.82478
ALDH3A1	-0.0782826	0.532609				0.819003	0.553015		0.648916		0.285739	0.565798	0.557551
ALDH3A2	0.462636	0.788194	0.715618	0.553552	0.582327	0.852696	0.92372	0.806577	0.778514	0.647372	0.525616	0.736819	0.697745
ALDH3B1	0.10166	0.0708817	0.231814		0.712241	0.753835	0.723824	0.4247	0.441788	0.845294		0.775617	0.588268
ALDH3B2		-0.248804
ALDH4A1	0.685166	0.6782	0.702095	0.60155		0.767661	0.653744	0.804513	0.649171	0.789635	0.649599	0.68212	0.876994
ALDH5A1	0.572728	0.704793	0.759921	0.574896	0.537901	0.788027	0.766577	0.793312	0.706749	0.723117		0.733584	0.629803
ALDH6A1	0.258197	0.686207	0.557106	0.412316	0.188145	0.827865	0.872074	0.816915	0.56506	0.810056		0.637619	0.756806
ALDH7A1	0.459227	0.733723	0.581123	0.501235		0.622051	0.856892	0.428599	0.814199	0.837378	0.62671	0.74577	0.726306
ALDH8A1					0.797138								0.294688
ALDH9A1	0.304795	0.622969	0.678944	0.332946	0.729989	0.639064	0.711525	0.773009	0.604102	0.726024	0.66616	0.705573	0.536939
ALDOA	0.475291		0.719097	0.439839		0.776619	0.821745	0.443873	0.551308	0.663748	0.397333	0.396181	0.735405
ALDOB	0.38584	-0.00608339		0.253336	0.241422	0.18274	0.438532						0.185335
ALDOC	0.246015	0.389188	0.0209323	0.571967	0.82398	0.731707	0.886734	0.618873	0.881553	0.888411	0.0722032	0.755277	0.580202
ALG1		0.255348	0.551196	0.342096	0.421166	0.208213	0.595239	0.251123	0.243204	0.53927		0.442302	0.640297
ALG10B			0.258695
ALG11			0.495893	0.20731	0.430699	0.147324	0.522566	0.270699	0.4956	0.555733		0.438438	0.443929
ALG12					0.156262	0.0576204	0.545807		0.316965	0.350056
ALG13		0.517709		0.0850948	-0.0536946	0.355684	0.10672	0.400941	0.142053	0.18026		0.178918
ALG14					0.369536	0.0634903	0.530542			0.415879
ALG1L2							0.0902136
ALG2	0.418648	0.326359	0.522259	0.156182	0.736469	0.69123	0.690857	0.339031	0.492971	0.677328		0.617486	0.610082
ALG3							0.324135					0.381039
ALG5	0.516779	0.238808	0.35283	0.455744	0.360849	0.172592	0.710488	0.483936	0.463693	0.461707		0.493901	0.594097
ALG6			0.381477		0.271878	0.222703	0.489089		0.213541	0.293024		0.48315
ALG8			0.178315			0.136139	0.189249		0.527542	0.309437
ALG9			0.321298		0.270585	0.4443	0.36667	0.111536	0.503996	0.341373		0.404517	0.465445
ALKBH1						0.34942		0.399492	0.386478	0.32171		0.377034
ALKBH2		0.371038				0.553489		0.529482		0.574515		0.589843
ALKBH3		0.356926			0.248921		0.582382	0.507983	0.367317	0.19404		0.481861
ALKBH4		0.28761	0.17434		0.464438	0.220249	0.52406	0.225558	0.525062	0.567953		0.444968
ALKBH5		0.56768	0.373755		0.537726	0.522826	0.585174	0.468208	0.423441	0.409821	0.249679	0.500881	0.0740299
ALKBH7		0.287529			0.173483	0.358914		0.06524	0.413253	0.416486		0.334675	0.392204
ALKBH8		0.413701			0.299827	0.472976	0.612836	0.637234	0.461637	0.553803
ALMS1		0.019697				0.349276	0.243271	0.35372		0.112615		0.381643
ALOX12									0.599537
ALOX15						0.751049	0.559949		0.655773
ALOX15B		0.513793					0.818837	0.585578	0.740253				0.76417
ALOX5		0.615722	0.756481	0.540201	0.854413	0.845846	0.6683	0.608904	0.722456	0.92256			0.717836
ALOX5AP	0.504605		0.708104	0.34948	0.69431	0.61374	0.600099		0.569225	0.827495			0.627417
ALOXE3		-0.0114286						-0.133351
ALPG						0.799447
ALPK1							0.511374
ALPK2		0.0534086			0.628623
ALPK3									0.553148				0.51568
ALPL		0.386791	0.801863		0.832195	0.896018	0.872957	0.576488	0.740757	0.68188	0.027091		0.684519
ALPP						0.726713
ALS2		0.370719			0.337104	0.572358	0.586897	0.163978	0.172777	0.510216			0.351304
ALS2CL							0.370382		0.546384
ALYREF				0.279348	0.15668	0.183575	0.292122	0.245472	0.279613	0.452307	0.365459	0.253416	-0.148488
AMACR				0.761241	0.497068	0.554485	0.584412	0.453204	0.572777	0.392121		0.566081	0.589165
AMBP	-0.082024	-0.0372699	-0.114023		0.00431621	-0.0993783	-0.104736	0.0996003					-0.288883
AMBRA1						0.269559	0.233676	0.199353	0.225415	0.109932		0.323587
AMD1										0.512104
AMDHD1					0.790109								0.596683
AMDHD2		0.492285	0.173538		0.26755	0.0460031		0.372465	0.553977	0.58658		0.524987
AMER2										0.927681			0.45399
AMFR		0.294225			0.284448	0.332506	0.516031	0.320906	0.258116	0.299542		0.332763
AMIGO1										0.653123
AMIGO2												0.842502
AMMECR1								0.639913
AMN					0.541899
AMN1						0.476504				0.557774
AMOT		0.236762			0.282713	0.779138	0.65107	0.579381		0.904824		0.616634
AMOTL1		0.265751			0.678173	0.551763	0.65482	0.670973	0.648946	0.441385		0.76312	0.74104
AMOTL2					0.320202	0.499514	0.235173	0.454823	0.386286	0.555275		0.692307
AMPD1							0.0172126		0.565285				0.241706
AMPD2	0.15535	0.586791	0.642439	0.21997	0.419442	0.561793	0.641882	0.28457	0.597056	0.511676		0.617613	0.690136
AMPD3		0.428989	0.432729	0.25022	0.692692	0.692949	0.038581	0.614619	0.648448	0.886704			0.689516
AMPH		0.614845	0.113119			0.805754	0.499826	0.788465	0.542066	0.559468		0.320882	0.716564
AMT				0.538547	0.397476	0.78923	0.351213			0.634929			0.504675
AMY2A													0.130067
AMY2B			0.104317
AMZ2		0.450572			0.273813	0.230446	0.379932		0.170117	0.119233
ANAPC1			0.147486		0.164466	0.371199		0.385938	0.326997	0.343822		0.119096	0.0210792
ANAPC10					0.0292141	0.241767	0.101797		0.165395	0.0259864		0.0907736	0.258009
ANAPC11		0.285068				0.112889	0.0461914	0.177756		-0.0531835
ANAPC13					0.389876	0.102087	0.193448	0.138845	0.250518
ANAPC16					0.474245	-0.168273	-0.156608	0.0771427	0.207721			0.00192935
ANAPC2		0.0596143	0.179444		0.169354	0.170857	0.159976	0.272619	0.27289	0.114533		0.0865133
ANAPC4		0.285096	0.261773		0.156921	0.658599	0.145125	-0.0644998	0.296924	-0.00401979		0.171787
ANAPC5		0.202864	0.0912193		0.0471708	0.140013		0.00304341	0.131199	0.149759		0.068107
ANAPC7		0.293571		0.153446	0.197448	0.400677		0.256152	0.385017	0.278541	0.406195	0.162061	0.353993
ANG		0.382466	-0.01443	-0.0313845	-0.0171221	0.166016	0.220774	0.324319	0.191611	0.364106			0.393731
ANGEL2		0.661192			0.241497	0.584364	0.607258	0.588162	0.387873	0.426691		0.399218
ANGPT1							0.639544
ANGPT2					0.704257	0.684057	0.594825	0.24817		0.751861
ANGPTL1		0.172489											0.524824
ANGPTL2		0.370193	0.201893	0.429897	0.563898	0.71984	0.701618	0.661986	0.735618	0.4765			0.757723
ANGPTL3					0.362331
ANGPTL4					0.598164		0.620125	0.703118	0.694697	0.796524			0.0864254
ANGPTL6													0.11094
ANK1	0.049266	0.2236	-0.115638			0.010436	0.120357	0.118189	0.156212	0.004329		0.605774	0.609899
ANK2		0.54775	0.099708	0.392544	0.642918	0.745939	-0.0747315		0.868974	0.626729		0.745327	0.796773
ANK3	0.156548	0.696026	0.567029	0.624513	0.636546	0.901967	0.839668	0.155458	0.831015	0.813061		0.779179	0.714443
ANKFY1	0.389067	0.669199	0.584327	0.276409	0.351948	0.490661	0.699255	0.47736	0.645457	0.632925	0.442916	0.435866	0.330735
ANKHD1	0.244639		0.0745363	-0.00734193		0.233517					0.25566	0.432168
ANKHD1-EIF4EBP3			0.172327					0.424838	0.401809	0.130279
ANKIB1		0.180479	0.0388844		0.745201	0.360995	0.370581	0.320626	0.531801	0.48705		0.515906	0.633458
ANKK1		0.0122449					-0.0220468	-0.0781742
ANKLE2		0.470193			0.550806	0.561021	0.713401	0.403789	0.751755	0.382325		0.497025	-0.167625
ANKMY2		0.767446	0.521063	0.421389	0.636735	0.792606	0.695063	0.761497	0.535238	0.664156		0.639661	0.614538
ANKRA2		0.144828
ANKRD1									0.811145				0.568576
ANKRD10					0.3983	0.501689	0.569859	0.48513	0.400777	0.241608
ANKRD11					-0.0704886	0.184401	0.25382	0.17161	0.139512	0.0541744		0.267732
ANKRD12		-0.0287928				0.397413	0.372883	0.118495
ANKRD13A		0.545938	0.558437	0.241171	0.790504	0.67859	0.718882	0.539947	0.824946	0.718602		0.695265	0.548071
ANKRD13B		-0.0695489
ANKRD13D		0.299825	-0.0759389			0.240788	0.346773	0.225081	0.260729	0.282783		0.264077
ANKRD16		0.51467			0.390773	0.182763	0.313263		0.313912	0.446741		0.525789	0.658916
ANKRD17	0.14311	0.279252	0.39561	-0.0602566	0.314633	0.635997	0.44223	0.542584	0.572815	0.438652		0.491674	0.195066
ANKRD2					0.333754				0.774317				0.265833
ANKRD22	0.465423			0.368068	0.515611	0.740548	0.88072	0.60815	0.766531	0.642808			0.536701
ANKRD24										0.566357
ANKRD26		-0.0481005				0.313376	-0.0200169	0.337369				0.37812
ANKRD27		0.353711			0.197195	0.560212	0.74318	0.694269	0.587222	0.497242		0.472018	0.811589
ANKRD28	0.197896	0.659088	0.351223	0.129187		0.588363	0.437062	0.696075	0.442705	0.716483		0.538546	0.587567
ANKRD29										0.275448
ANKRD30A		0.402449						0.372261
ANKRD30B		0.151508						-0.0283279
ANKRD31							-0.220179	-0.131458
ANKRD32		0.22511
ANKRD34A										0.181317
ANKRD35						0.853528			0.775185	0.852975			0.743093
ANKRD36							0.205724
ANKRD39		0.375256			0.291607	0.0688456		0.111646		0.0939889
ANKRD40		0.464977				0.447679	0.356415	0.625323		0.47525		0.399871
ANKRD44			0.497235	0.319222	0.812415	0.846732	0.796218	0.566527	0.878327	0.62705		0.744554	0.776494
ANKRD45						0.696106				0.80851
ANKRD46										0.619926
ANKRD49					0.0545678	0.202458		0.477045	0.450252	0.288571
ANKRD50		0.599474				0.44232	0.805074	0.759694	0.673006	0.547075		0.68809
ANKRD52		0.33232			0.132135	0.525203	0.346409	0.244523	0.0990496	0.312678		0.438144
ANKRD54		0.27405	0.270292		0.274316	0.145567	0.434637	0.212988	0.559925	0.400754		0.506012
ANKS1A		0.273758	0.457598	0.136452	0.256568	0.517463	0.566531	0.384082	0.623486	0.329561		0.449057	0.533926
ANKS1B		-0.0670478							-0.273828	0.61932
ANKS3	-0.100708				0.446931
ANKS4B				0.436277	0.787392
ANKS6					0.252812	0.164553	0.388849
ANKUB1													0.137931
ANKZF1		0.406195	0.26464		0.633243	0.708408	0.273004	0.281828	0.417736	-0.0106865		0.344618	-0.134286
ANLN		0.686791	0.617223			0.853208	0.953944	0.80772	0.822288	0.590662	0.708355	0.594997	0.332413
ANO1		0.525944				0.852497	0.719554	0.767056	0.903614				0.849574
ANO10		0.34512		0.412906	0.527545	0.405988	0.578425	0.51633	0.610808	0.531701		0.649587	0.369786
ANO5									0.258234
ANO6		0.308591		0.311333		0.367538	0.59272	0.351084	0.727905	0.633432		0.489958	0.693126
ANO8								0.160637		0.439567	0.108616
ANOS1							0.544612
ANP32A	-0.0582711	0.464465	0.540294	0.111897	0.419716	0.432219	0.544423	0.544209	0.499344	0.368609	0.786499	0.566691	0.43589
ANP32B	0.27329		0.408673	0.438304	0.287089	0.322456	0.38198	0.410993	0.627886	0.551367	0.745996	0.483274	0.559589
ANP32C		0.265807
ANP32E	0.353124	0.763179	0.429742	0.523998		0.744449	0.8355	0.792934	0.538696	0.311367	0.334371	0.547223	-0.0896672
ANPEP	0.341317	0.6872	0.733431	0.362588	0.368559	0.819002	0.81297	0.69959	0.749774	0.774335	0.549753	0.672011	0.907491
ANTXR1		0.500877	0.516864		0.794733	0.64856	0.788068	0.778575	0.739492	0.690909		0.783594	0.724998
ANTXR2				0.39018	0.507517	0.593057	0.614873	0.307874	0.69546	0.817316		0.796756	0.800073
ANXA1	0.334214	0.619813	0.846148	0.390735	0.777171	0.910705	0.862579	0.838551	0.811612	0.8588	0.740068	0.822615	0.91239
ANXA10													0.0203539
ANXA11	0.301601	0.710286	0.730999	0.413501	0.674911	0.798878	0.789004	0.529444	0.705216	0.788497	0.523094	0.619719	0.814007
ANXA13	0.703498	0.0144908	0.139982	0.666151	0.899339	0.157103	0.323799				0.375781
ANXA2	0.508162		0.676732	0.546986	0.537825	0.841693	0.825079	0.400677	0.613272	0.833816	0.789871	0.807058	0.71371
ANXA3	0.339185	0.859906	0.797043	0.156048	0.726332	0.741341	0.601118	0.89809	0.73658	0.580148	0.83303	0.851414	0.824026
ANXA4	0.488054	0.525658	0.696605	0.466822	0.455531	0.884624	0.771918	0.620218	0.644017	0.861373	0.816903	0.734576	0.84774
ANXA5	0.326552	0.409176	0.559394	0.402612	0.343167	0.596019	0.730163	0.484898	0.490686	0.756982	0.738789	0.662115	0.734305
ANXA6	0.508725	0.684337	0.670444	0.365569	0.743707	0.811813	0.688299	0.698417	0.720497	0.591602	0.844176	0.862232	0.771635
ANXA7	0.151884	0.431853	0.52711	0.0812581	0.466821	0.744248	0.631891	0.516379	0.544529	0.790204	0.576973	0.479916	0.544596
ANXA8		0.627294							0.890335			0.619639
ANXA8L1							0.602558	0.728391	0.818619
ANXA9		0.538866	0.641852		0.376027	0.652379	0.340604		0.682653			0.566258
AOAH					0.686044	0.809439	0.763762	0.590056	0.769801	0.854879
AOC1				0.51021	0.833436	0.864888	0.797891						0.353642
AOC2	-0.0537688	0.0383986					-0.0889137
AOC3	0.395162	0.478901	0.395608	0.380379	0.796204	0.676221	0.565512	0.684781	0.599522	0.46163			0.859866
AOX1		0.453656	0.30046		0.746617	0.468433	0.82408	0.730561	0.886141	0.644219			0.767299
AP1AR					0.583227	0.253333		0.523271				0.516077
AP1B1	0.10665	0.551607	0.49416	0.240792	0.0682687	0.587804	0.403774	0.366197	0.371992	0.518145	0.270713	0.318403	0.758159
AP1G1	0.115388	0.487902	0.528248	0.226084	0.547566	0.618721	0.758141	0.575403	0.516449	0.315696	0.633489	0.327248	0.678889
AP1G2		0.705552	0.134483	0.306882	0.306111	0.523404	0.321309	0.451459	0.475209	0.401769		0.460369	0.344733
AP1M1	0.265725	0.287551	0.260332	0.39278		0.322639		0.313822	0.395785	0.167273	0.47294	0.524449	0.307974
AP1M2	0.151196	0.132729	0.110439	0.227705		0.438493	0.343462	0.37843	0.58938		0.306094	0.661666	0.682115
AP1S1	0.183753	0.226359	0.0856553	0.275569	0.427909	0.192513	0.207745	0.240211	0.371598	0.182733	0.0620699	0.279378	0.766496
AP1S2			0.212568		0.489259	0.447256	0.426482	0.143576	0.522482	0.39645		0.716486	0.448709
AP1S3		0.477857			0.763267	0.527536	0.471706	0.424759	0.71557
AP2A1	0.0198102	0.376622	0.581583	0.287091	0.399585	0.291989	0.487615	0.227165	0.229691	0.286147	0.553536	0.387769	0.487443
AP2A2	0.143477	0.443951	0.533712	0.206821	0.0533431	0.770664	0.438674	0.285185	0.517929	0.359233	0.648241	0.495097	0.500962
AP2B1	0.00312866	0.24173	0.203583	0.135758	0.10527	-0.0312656		0.145056	0.233036	0.398417	0.578764	0.289306	0.320807
AP2M1	0.0248439	0.238106	0.125503	-0.0834835	0.201094	0.301551	0.313938	0.215141	0.132329	0.164057	0.222073	0.303465	0.223485
AP2S1	0.0800764	-0.00198714	0.147419	0.0663295	0.0173198	-0.0944181	-0.0227622	0.290165	0.189013	0.0280148		0.320038	0.305344
AP3B1	0.504906	0.24021	0.35164	0.516252	0.463175	0.0893285		0.465375	0.493709	0.459134	0.459446	0.449961	0.530625
AP3B2	-0.0323067	0.0764404	-0.0641045					0.578431		0.630241			0.49405
AP3D1	0.11503		0.237538	0.0925958	0.230176	0.474113	0.153042	0.379448	0.206212	0.251342	0.450445	0.377876	0.479556
AP3M1	0.0964719	0.2346	0.00697972	0.114553	0.39316	0.142351		0.00435859	0.226409	-0.0201484		0.107531	0.262516
AP3M2	0.22467	0.611455	0.00935077	0.341854	0.380541	0.44618	0.428295	0.474183	0.501609	0.400099		0.263078	0.605919
AP3S1	0.335689	0.504383	0.39404	0.443885	0.518945	0.272983	0.545664	0.413094	0.563364	0.237972	0.358158	0.449772	0.386068
AP3S2		0.227645								0.288992		0.294577
AP4B1		0.195775			-0.0154255	0.0976552	0.0393165	-0.164869	0.165068	-0.207842
AP4E1		0.163238			0.338817	0.380797	0.382685	0.282594	0.753758	0.35055		0.4217
AP4M1		-0.0940171			0.0645895	0.219833	0.195329		0.246792	0.0239208			0.100985
AP4S1					0.595721		0.437528			0.498837			0.246065
AP5B1					0.250439	0.255842	0.146063	0.186461	0.185124	0.00159555		0.198867
AP5M1					0.274085	0.0555101	0.0851746	0.131012	0.127991	0.189573		0.356246
AP5S1					-0.0637987	0.033487	0.00950344	0.0518155	0.278898	0.262585		0.202667
AP5Z1					0.165839	0.219351	0.313956	0.112289	0.321461	0.192665		0.37845
APAF1	0.317056	0.426184	0.32982	0.394076	0.328395	0.610883	0.551701	0.465979	0.6209	0.450921		0.456379	0.4
APBA1		0.379798			0.536982	0.712333	0.573708	0.527832		0.672369			0.832128
APBA2		0.147358				0.676249				0.719889
APBA3		0.560842			0.205549	0.149917	0.0838789	0.139912	0.10822	0.362597
APBB1		0.201929			0.456003	0.617825	0.714825			0.754174			0.881657
APBB1IP		0.628521	0.707866	0.23469	0.705773	0.917759	0.843599	0.794989	0.832678	0.88428		0.507467	0.722823
APBB2		0.706546			0.834084	0.609977	0.716527	0.818704	0.752085	0.527879		0.638308	0.868031
APC		-0.193001				0.453222	0.441039	0.316968	0.152291	0.747062		0.2722	0.463693
APC2										0.516537			-0.153609
APCDD1						0.745716
APCS			-0.144109										-0.0781078
APEH	0.42527	0.521157	0.675544	0.428864	0.2291	0.52338	0.399275	0.37128	0.565527	0.272641	0.654276	0.641878	0.815141
APEX1	0.252281	0.507013	0.545071	0.358691	0.5	0.279391	0.509907	0.585634	0.582581	0.6012	0.377234	0.557367	0.270786
APEX2						0.301231			0.448127
APH1A										0.00167118		0.205139
APH1B										0.405244
API5	0.191407		0.440621	0.199606	0.00195424	0.267854		0.286986	0.566998	0.227124	0.512223	0.340224	0.449445
APIP		0.581707	0.567769	0.149841	0.49888	0.396006	0.465834	0.500908	0.595496	0.338157	-0.0999416	0.565593	0.424943
APLF					0.397471	0.353954		0.415936	0.330988	0.44663
APLNR										0.841224
APLP1		-0.102115								0.727718			0.33339
APLP2			0.580748	0.370615	0.595078	0.504317	0.706792	0.590168	0.698243	0.55932		0.667956	0.718595
APMAP				0.502731	0.638844	0.649653	0.639691	0.60782	0.644653	0.555213	0.620308	0.750996	0.703327
APOA1	0.0436513	-0.0828899	-0.0586589		0.13768	0.154304	0.154553	-0.0518574		0.102758			0.11328
APOA1BP	0.481668	0.667621	0.487314								0.481263		0.550289
APOA2			-0.0141314		-0.127214		0.155334						0.0801173
APOA4			-0.0386789										0.0406124
APOB		0.141772	-0.000440788		-0.0832052	0.152906	0.118671		0.11254	0.117526		0.0228617	0.301714
APOBEC2									0.747989				0.536352
APOBEC3A												0.155608
APOBEC3B						0.818009		0.501132	0.677348
APOBEC3C		0.612274	0.628346		0.601491	0.830699	0.818164	0.63407	0.645913	0.843401	0.598485	0.752323	0.71904
APOBEC3D		0.299111	0.337671					0.21706				0.401983
APOBEC3F		0.485038	0.754258		0.406219	0.718028	0.577531	0.47496	0.481291
APOBEC3G		0.543308	0.629328		0.826484	0.763731	0.843843	0.70092	0.921512	0.854904	0.160435		0.849261
APOBR				0.218249	0.716338	0.799087	0.742641	0.655521	0.788624	0.808472			0.491933
APOC1		-0.160608	-0.151939	0.0908041	0.0383407	0.119181	-0.00211437	-0.165733	-0.208106	0.188547			-0.127808
APOC2		-0.115079		0.209089	-0.0879607	0.0139948	-0.0762392	-0.233213	0.00907454	0.299441
APOC3			-0.119676										0.0318173
APOC4							0.094507
APOD		0.426826	0.214476	0.0925472	-0.112586	0.115585	0.333147	0.409704	0.455902	0.619035	0.166302		0.53117
APOE	0.471797		0.370954	0.454425	0.276842	0.561682	0.507202	0.193057	0.453442	0.425306		0.536563	0.431452
APOF		-0.0288776	-0.040601		-0.0360606	-0.0209501	0.207042		-0.0429553				-0.278674
APOH	0.0236451		-0.0646101		-0.284224		-0.169382				-0.303964	0.0576669	-0.151251
APOL1		-0.0828755	0.367787	0.282857	0.252372	0.335424	0.191236	0.191128		0.274991			0.079758
APOL2		0.571537	0.691792	0.661338	0.871447	0.796931	0.848105	0.503319	0.883838	0.813296	0.671021	0.775159	0.568417
APOL3		0.680771	0.544067	0.556346	0.739435	0.747992	0.722904	0.754049	0.889187	0.739555			0.785315
APOM		-0.0653419	-0.0614201	0.0864957	-0.0742323	0.150972	-0.255344		-0.00233433	-0.185294			-0.185484
APOO	0.0753328	0.411572	0.37372	0.134663	0.504723	0.403603	0.499882	0.277123	0.231305	0.143612		0.583022	0.783573
APOOL	-0.00630331	0.385564	0.227073	0.369262	0.359794	0.233816	0.446196	0.354381	0.153597	0.191033	0.00990678	0.341519	0.68367
APP		0.722385	0.70943	0.288401	0.476365	0.725406	0.778356	0.62771	0.735493	0.508435	0.414267	0.598335	0.538405
APPBP2						0.134521		0.435605		0.409227
APPL1	0.277144	0.682817	0.551497	0.310254	0.560098	0.370706	0.516561	0.538928	0.704906	0.523884		0.614523	0.311669
APPL2	0.364998	0.545295	0.426335	0.340541	0.646356	0.743761	0.604194	0.731933	0.529937	0.740223		0.582142	0.831683
APRT	0.188067	0.429632	0.550749	0.249829	0.606752	0.421812	0.653704	0.41965	0.596978	0.664613	0.704218	0.5843	0.637522
APTX		0.602046			0.310756	0.445706	0.507049	0.621169	0.782488	0.643748		0.412302	0.457995
AQP1				0.214465	0.71144	0.270504	0.585417	0.467935	0.752112	0.642536
AQP3							0.675776		0.684809				0.069907
AQP4							0.579614			0.718281
AQP5						0.828163	0.749212		0.6782				0.132822
AQR		0.0389246	0.102939	0.11992	0.326638	0.19654		0.0668461	0.137786	0.264193	-0.406124	0.156217	0.658598
AR		0.686791				0.742285		0.909352
ARAF		0.472823	0.46147		0.368965	0.359313	0.682561	0.237151	0.454408	0.42929		0.40795	0.390137
ARAP1	0.0386179	0.453828		0.179081	0.506974	0.444996	0.411807	0.314509	0.689714	0.547805	0.31204	0.412234	0.473694
ARAP2		0.0565186					0.647066	0.313973	0.633138	0.824861
ARAP3		0.617143			0.885505	0.603125	0.659473	0.556947	0.546755	0.785343
ARCN1	0.220757	0.335418	0.40995	0.146971	0.356983	0.510473	0.546253	0.483697	0.57787	0.386976	0.380034	0.316053	0.577297
ARF1	-0.118396	0.0978375	0.132743	0.177756	0.0143004	0.191822		0.241963	0.237438		-0.109232
ARF3	-0.0295761	0.358621	0.0981727			0.130686	0.162097			0.290905		0.0911917	0.374072
ARF4	0.135025	0.31315	0.457718	0.351542	0.695526	0.430943	0.680373	0.506333	0.494968	0.619938	0.235069	0.615237	0.675314
ARF5	0.122078	0.235301	0.34509	0.270181	0.399069	0.50806	0.715556	0.474475	0.462106	0.485578	0.563221	0.614631	0.695995
ARF6	0.279793	0.406663	0.586865	0.506072	0.501406	0.231353	0.475626	0.30299	0.59713	0.418491		0.555053	0.614849
ARFGAP1	0.343993	0.58609	0.260732	0.342105		0.363982	0.544107	0.41926	0.747042	0.427013	0.303039	0.488716	0.453845
ARFGAP2	0.1296	0.440736		0.210845	0.174329	0.439922	0.657661	0.410521	0.706171	0.527879		0.508564	0.5719
ARFGAP3	0.50037	0.642139	0.617669	0.661012	0.684082	0.869857	0.750451	0.542715	0.669387	0.597798		0.494077	0.881027
ARFGEF1	0.540445	0.534132	0.381435	0.615166	0.648355	0.581116	0.759531	0.677043	0.721548	0.37008		0.443484	0.493628
ARFGEF2	0.474114	0.416189	0.383522	0.515784	0.57622	0.659999	0.719	0.577527	0.75028	0.509573	0.0348057	0.486006	0.51334
ARFGEF3					0.902155	0.824144	0.919419		0.774266
ARFIP1	0.165889	0.758153	0.621083	0.329245	0.328318	0.702617	0.605019	0.644248	0.750659	0.412468	0.601578	0.624126	0.435237
ARFIP2		0.807364	0.388905	0.347927	0.383803	0.836722	0.826001	0.666743	0.803776	0.381484		0.656633	0.591913
ARFRP1		0.395967	0.337616	0.282799	0.200534	0.231271	0.606149	0.310204	0.614787	0.436537		0.394213	-0.0762953
ARG1					0.170829	-0.0691185	-0.0826547		0.445283	0.467144			0.347539
ARG2					0.754031	0.682124				0.602996		0.657281
ARGLU1		0.197253		0.0810193	0.309241	0.184767	0.578676	0.387998	0.2287	0.320631		0.309426	0.0469423
ARHGAP1	0.232981	0.536704	0.621046	0.0225224	0.420803	0.593036	0.65253	0.669347	0.606573	0.526147	0.270364	0.555437	0.826733
ARHGAP10		0.708533		0.150947	0.592233	0.842625	0.849115	0.849402	0.81456	0.850538		0.716131	0.86982
ARHGAP11A												0.234261
ARHGAP12			0.499009		0.45027	0.810464	0.822095	0.655989	0.593336	0.752059		0.673041	0.337153
ARHGAP15		0.374167			0.673923	0.82289	0.767779	0.632736	0.808169	0.782449			0.427693
ARHGAP17	0.215274	0.551315	0.501037	0.201468	0.275504	0.424724	0.546061	0.478857	0.59213	0.406221		0.670064	0.879377
ARHGAP18	0.243386	0.393746	0.51309	0.406909	0.746189	0.829197	0.856962	0.654571	0.831354	0.900544	0.000409135	0.813606	0.747295
ARHGAP21		0.499416			0.359212	0.78868	0.672466	0.634837	0.75271	0.828015		0.627789	0.635564
ARHGAP22										0.752307
ARHGAP23						0.563287	0.279333	0.328947	0.209736	0.614929
ARHGAP24		0.492287			0.149275	0.440801	0.806652	0.629973	0.393005	0.817464			0.578626
ARHGAP25		0.529573	0.404165	0.370559		0.865657	0.839181	0.777709	0.835763	0.874199			0.564751
ARHGAP26		0.7575	0.624626		0.844946	0.841787	0.848072	0.677147	0.711126	0.568571		0.6136	0.68848
ARHGAP27		0.747341		0.339398	0.529884	0.725417	0.765976	0.615856	0.646796	0.789487		0.774218	0.823871
ARHGAP28								0.492505
ARHGAP29		0.631327	0.391489		0.712615	0.775708	0.870928	0.727289	0.377149	0.832171	0.123134	0.858077	0.550076
ARHGAP30		0.484863			0.793623	0.827009	0.781626	0.596836	0.809288	0.928609			0.880158
ARHGAP31		0.498597			0.785771	0.7625	0.698405	0.607203	0.674927	0.630983			0.830793
ARHGAP32		0.742607			0.585819	0.687163	0.783821	0.77617	0.72256	0.609202		0.709594	0.626968
ARHGAP33		-0.158504								0.501534
ARHGAP35				0.123459	0.542866	0.488128	0.821933	0.751208	0.622802	0.832727		0.492207	0.470577
ARHGAP39						0.249345		0.220703		0.49363		0.553502
ARHGAP4		0.248159	0.821372	0.572273	0.785331	0.843999	0.849262	0.560949	0.815631	0.854793		0.697242	0.519292
ARHGAP42					0.664598	0.634815	0.696614	0.156132		0.5341
ARHGAP44						0.680778	0.802141			0.78235			0.67798
ARHGAP45				0.0192193	0.615912	0.733886	0.631125		0.826811
ARHGAP5		0.551373	0.404554	0.229369	0.73815	0.35923	0.810479	0.596611	0.759479	0.619864		0.569441	0.463726
ARHGAP6					0.649826	0.652524	0.615031	0.670257	0.427033	0.841286			0.740972
ARHGAP8					0.579768
ARHGAP9		0.489246			0.77671	0.730569	0.806088	0.666099	0.754575	0.825925			-0.0682489
ARHGDIA	0.153955	0.542198	0.632094	-0.00430434	0.0953631	0.302061	0.52668	0.225979	0.355306	0.329116	0.555823	0.539016	0.450087
ARHGDIB	0.339168	0.573407	0.637795	0.0519597	0.709902	0.814806	0.728314	0.676705	0.745466	0.791033	0.263465	0.762984	0.846746
ARHGEF1	0.324051	0.54699	0.470585	0.363124	0.408613	0.550661	0.784929	0.495712	0.707468	0.476945		0.595775	0.749106
ARHGEF10		0.577323	0.528422		0.749418	0.760687	0.798769	0.683906	0.785358	0.762944		0.692466	0.873132
ARHGEF10L	0.304195	0.771186	0.321309	0.28712	0.584578	0.688341	-0.307104	0.570446	0.791881	0.600173			0.842974
ARHGEF11		0.667271	0.158843			0.492937	0.599189	0.556792	0.522959	0.258973		0.596963	0.426214
ARHGEF12		0.476447	0.301984	0.171882	0.405252	0.720568	0.874618	0.758155	0.865891	0.778541		0.562587	0.400623
ARHGEF15					0.483342		0.287605
ARHGEF16	0.267021	0.75938	0.428604	0.414873	0.849811	0.830747	0.754309	0.664083	0.815232			0.801028	0.857222
ARHGEF17		0.523203	0.385696	0.279362	0.700347	0.59758	0.480053	0.54405	0.650711	0.558318		0.747733	0.820898
ARHGEF18		0.479603	0.364033	-0.144473	0.474564	0.43222	0.545523	0.464267	0.652628	0.259839		0.409209	0.727156
ARHGEF2	0.191603	0.832554	0.640053	0.157659	0.658239	0.835044	0.787248	0.683023	0.704787	0.786209	0.685678	0.642796	0.722431
ARHGEF25						0.544275				0.201922
ARHGEF26						0.638978	0.620018	0.756055		0.863228			0.490829
ARHGEF28					0.777896	0.661434	0.848631	0.526979	0.634079			0.745432	0.565888
ARHGEF3						0.285535	0.487914	0.37363		0.595164
ARHGEF35		0.338399				0.605384	0.408771	0.496654	0.391091
ARHGEF37				0.158082	0.772229	0.681718	0.700189	0.684988	0.792849	0.785739			0.642955
ARHGEF38							0.788202
ARHGEF4									0.584299	0.782053
ARHGEF40					0.661984	0.810385	0.856502	0.673203	0.652717	0.398874		0.754693	0.794147
ARHGEF5		0.546347	0.387409		0.622919	0.670302	0.592531	0.571682	0.762623			0.778198	0.89763
ARHGEF6	0.159142	0.588077	0.575198	0.290832	0.652298	0.897668	0.743857	0.699195	0.810202	0.621892		0.520929	0.772686
ARHGEF7	0.227687	0.550088	0.539707	0.312265	0.504349	0.35472	0.554981	0.62431	0.702155	0.597118		0.613625	0.469472
ARHGEF9										0.784515
ARID1A		0.257802	0.60871	-0.0227184	0.161051	0.379818		0.473064	0.144852	0.503092	-0.0699319	0.427819	0.426187
ARID1B			0.469238	0.0804754	0.555452	0.454124		0.472019	0.524199	0.669969		0.478418	0.635497
ARID2		0.469316	0.440351		0.308417	0.719758	0.619899	0.424366	0.683193	0.625207		0.502071	0.56008
ARID3A		0.446753				0.727082	0.68334	0.383942	0.498964			0.775626
ARID4A		0.420923	0.0920268		0.583743	0.474182	0.520448	0.329076	0.366847	0.254174		0.359285	0.279722
ARID4B			0.327786		0.500703	0.546211		0.216565	0.567073	0.403871		0.318625	0.749496
ARID5B		0.121762				0.638586	0.479483	0.298084				0.653821
ARIH1		0.432905	0.503004	0.177418	0.225871	0.335158	0.49713	0.551053	0.542297	0.189054	0.29525	0.306833	0.431191
ARIH2		0.589421	0.483568			0.320499	0.487059	0.230382	0.522819	0.0612121		0.476193	0.0836084
ARL1	0.21716	0.0848042	0.124166	0.278341	0.462241	0.375139	0.357187	0.163561	0.233551	0.345727	0.545508	0.476075	0.388853
ARL10										0.401657
ARL11		0.120047					0.555516
ARL13B										0.579438	-0.106838
ARL14EP					0.265574	0.0816098	0.184267	0.0585023	0.22942	0.267953		0.172049
ARL15		0.595166	0.414897	0.366703	0.667212	0.443579	0.538238	0.592572	0.549101	0.220581		0.622144	0.0276485
ARL2		0.17633	0.316793	0.0899579	0.431951	0.411899	0.360512	0.326686	0.182086	0.454261	0.0536965	0.532752	0.392611
ARL2BP		0.394272	0.379993		0.427734	0.436348	0.638537	0.453334	0.521631	0.432665		0.476495	0.216094
ARL3	-0.0198917	0.81578	0.633329	0.188	0.783135	0.774773	0.70397	0.601548	0.593494	0.777835	0.265091	0.531778	0.822666
ARL4A		-0.00894214
ARL4C		-0.115196								0.711565
ARL4D		0.163647
ARL5A		0.0510544
ARL5B		0.127395	0.142864			0.454149	0.419634	0.301608	0.525686
ARL6		0.737814			0.435585	0.653173	0.545163	0.441424	0.53489	0.320557		0.606137	0.720572
ARL6IP1	0.183882	-0.0767972	0.246718	0.146055	0.586851	0.134986	0.295008	-0.114527	0.270292	-0.187904	0.258917	0.275692
ARL6IP4			0.472604	0.355771	0.247998	0.189215	0.430445	0.201576	0.171083	0.0139765	0.349338	0.270509	-0.182602
ARL6IP5	0.296591	0.481707	0.637935	0.134798	0.513509	0.253213	0.520321	0.274829	0.777801	0.538417	0.637113	0.672113	0.685306
ARL6IP6					0.223841	0.360459	0.0507135		0.138992	0.574521		0.338524	0.472409
ARL8A	0.0976168	0.3128	0.342036	0.331108	0.450644	0.442985	0.285783	0.321528	0.388739	0.565009		0.502404	0.597012
ARL8B	0.294394	0.227528	0.460611	0.283065	0.421188	0.320233	0.319045	0.227582	0.356097	0.152468	0.594506	0.429372	0.442244
ARMC1		0.409351	0.383919	0.0787746	0.350031	0.38575	0.363467	0.448901	0.313766	0.119852	0.138751	0.447756	0.718174
ARMC10	0.290716	0.403857	0.513703	0.35186	0.54281	0.44418	0.620594	0.338315	0.645572	0.223253	0.213501	0.508893	0.317719
ARMC2							0.100712
ARMC4							0.132045
ARMC5		-0.132097			-0.0902012			0.140317	-0.0452959	0.217118	0.0325141
ARMC6			0.46009	0.20367	0.511115	0.502665	0.546525		0.680073	0.578924	0.32411	0.578792	0.780535
ARMC7		0.249073
ARMC8		0.1827	0.365745	0.197806	0.350767	0.500214		0.472553	0.678642	0.18804		0.38434	0.670212
ARMC9	0.0570748		0.407696			0.583799	0.607718	0.603399	0.607189	0.583723		0.737697
ARMCX1		0.597266	0.430629		0.161336	0.692207	0.624606	0.563408	0.519886	0.24851			0.651875
ARMCX2		0.69059	0.52515		0.219391	0.836642	0.796668	0.821385	0.607241	0.672999			0.601283
ARMCX3	0.569121	0.360491	0.537698	0.713303	0.257249	0.554639	0.767473	0.554936	0.767475	0.592641		0.658465	0.40734
ARMCX4										0.592146
ARMCX5		-0.280504				0.302184		0.295623		0.549351
ARMCX6													0.301061
ARMH3						0.592688			0.614176
ARMT1				0.128004	0.590816	0.619368	0.670527		0.353158
ARNT		0.505845	0.317011			0.577826	0.796957	0.326616	0.521099	0.379431		0.535898
ARNT2						0.395798				0.625838
ARNTL						0.481244	0.317937	0.373736		0.556673
ARPC1A	0.0862433	-0.0824079	-0.175406	-0.116721	0.148948	-0.0090827	-0.144043	-0.279832	-0.0338363	-0.1165	-0.173208	0.145774	0.26366
ARPC1B	0.0972888		0.508923	-0.05014	0.523734	0.710057	0.461641	0.402775	0.429744	0.854385	0.490196	0.529837	0.796188
ARPC2	0.333956	0.608475	0.289152	-0.05245	0.628015	0.587948	0.644334	0.465824	0.244671	0.719641	0.0860925	0.469513	0.616442
ARPC3	-0.00281301	0.0666861		-0.092796	0.409414	-0.0407713	0.0886236	0.158113	0.133803	0.708472	0.289396	0.171607	0.44029
ARPC4	0.00652005		0.363409	-0.206804	0.417882	0.146483	0.378844	0.230729	0.347322	0.423624	0.26269	0.370971	0.586871
ARPC5	0.0559448	0.247224	0.249713	0.00367442	0.491796	0.136249	0.336434	0.327119	0.285015	0.673408	0.320607	0.37226	0.808542
ARPC5L	0.388103	0.327586	0.429168	0.316525	0.520011	0.214756	0.335749	0.272833	0.52536	0.453989	0.595245	0.482036	0.205133
ARPIN					0.400266				0.491687			0.732999
ARPP19		0.254646		0.147187	0.468864	0.3042	0.489679	0.553667	0.475301	0.424861		0.277327	0.535095
ARPP21										0.457304
ARRB1		0.601695	0.703442	0.508161	0.599877	0.818837	0.744382	0.728023	0.750347	0.867644	0.717456	0.813994	0.865836
ARRB2			0.38982	0.174955	0.58762	0.820229	0.668198	0.546892	0.658314	0.789882		0.54192	0.640697
ARRDC1		0.38119	0.34346		0.361255	0.354969	0.46654	0.390512	0.515195	0.346271		0.764203
ARRDC2		0.33801
ARSA	-0.0329074		0.383227	-6.29923e-05	0.594133	0.747013	0.689005	0.364413	0.662271	0.5976	0.121833	0.558462	0.67791
ARSB		0.323904	0.527189	0.202937	0.723378	0.800797	0.584897	0.568522	0.629497	0.400705		0.669595	0.400733
ARSD			0.482127		0.607796	0.540637	0.793451	0.664604	0.105421	0.640891		0.679913	0.512374
ARSE				0.603333	0.495838	0.572839	0.605614
ARSF					0.386933					0.844886
ARSI							0.0828683	0.45831
ARSK										-0.0573397
ART3										0.640839			0.529703
ART4							0.405484
ARV1						-0.013149		0.41202		0.27299
ARVCF		0.550321	0.423271		0.742521	0.778886	0.720082		0.584803	0.76334		0.711881	0.858636
AS3MT		0.888077	0.549813		0.861464	0.890598	0.9008	0.717667	0.566436	0.567842		0.770633	0.600238
ASAH1	0.0220569	0.599708	0.535631	0.15159	0.649288	0.556972	0.457295	0.677273	0.570325	0.544663	0.370983	0.701105	0.733938
ASAP1		0.471303			0.651716	0.495225	0.739737	0.551546	0.411502	0.35248		0.51081	0.344423
ASAP2		0.710871			0.7215	0.770337	0.86057	0.617702	0.746099	0.751379		0.69239	0.676201
ASAP3		0.691759			0.331425	0.734612	0.763724	0.436468	0.669876	0.767186			0.540276
ASB1										0.410983
ASB13					0.501153			0.648217		0.39283
ASB6						0.36992		0.265061	0.363745	0.239295
ASB7		-0.0559322
ASB9					0.324342		0.473481	0.451489	0.246967		0.115204		0.327327
ASCC1			0.145881		0.0716074	0.322746	0.178973	0.194445	0.156148	0.303723		0.111828	-0.0941817
ASCC2		0.363647	0.395422	0.0485804	0.0739468	0.223971	0.347799	0.340674	0.364	0.430303		0.312986	0.56751
ASCC3	0.297163	0.17107	0.531025	0.38916	0.619426	0.503672	0.761763	0.446903	0.723495	0.590216		0.496548	0.490877
ASDURF						0.212786			0.0647827
ASF1A		0.400292			0.349009	0.539964	0.420202	0.487875	0.660785	0.583438		0.610607	0.264692
ASF1B		0.70871	0.541059			0.855247		0.562304	0.557696
ASGR1													0.102354
ASGR2													0.375161
ASH1L		-0.321735	0.133408			0.242134	0.339241	0.0826639				0.345946
ASH2L		0.549094	0.504915	0.448783	0.42356	0.459033	0.547713	0.650342	0.628664	0.29295		0.330827	-0.211385
ASIC1										0.682362
ASIC4										0.872444
ASL	0.583682	0.59661	0.570869	0.63862	0.794908	0.71724	0.807768	0.506009	0.742368	0.64679		0.73376	0.688789
ASMTL	0.460416	0.615546		0.485099	0.662061	0.716809	0.720641	0.644333	0.585634	0.648992		0.750989
ASNA1	0.172055	0.430333	0.548478	0.286185	0.350053	0.380609	0.510918	0.36026	0.373628	0.427223	0.500051		0.381005
ASNS	0.568367	0.729749	0.745909	0.576896	0.613408	0.802584	0.715457	0.587134	0.826907	0.674892	0.572992	0.428837	0.59657
ASNSD1						0.198173	0.0724257	0.284121		0.161721		0.0950129
ASPA					0.81024	0.381117	0.631423		0.421499	0.905974			0.611924
ASPDH					0.239555
ASPG					0.811888				0.601322
ASPH	0.531832	0.59287	0.604929	0.547771	0.729396	0.507512	0.847161	0.735134	0.701488	0.734966	0.500354	0.807545	0.307234
ASPHD1										0.452282
ASPHD2										0.295012
ASPM		-0.125424					0.128147	0.20417				0.198571	-0.228314
ASPN	0.409121		0.549935	0.634947	0.658635	0.749041	0.456439	0.620886	0.656365	0.807829			0.60966
ASPRV1									0.864872
ASPSCR1	0.307931		0.475522	0.491367	0.238106	0.594963	0.754246	0.385273	0.623484	0.127347		0.50845	0.596076
ASRGL1		0.763355	0.803132		0.911765	0.920575	0.930239	0.76149	0.557568	0.831169		0.764285	0.752109
ASS1	0.708454	0.841555	0.793875	0.797928	0.308252	0.937485	0.911359	0.873272	0.854697	0.741744	0.365558	0.824208	0.464754
ASTN1										0.695758
ASTN2					0.379585		0.0683295	0.0690508		0.66517
ASUN								0.434877					0.307354
ASXL2		-0.175161				0.363972	-0.00207574	-0.00696911	0.317426			0.157611
ATAD1	0.278666	0.345996	0.45111	0.172322	0.213823	0.167254	0.517454	0.27121	0.437985	0.499777	0.32444	0.505511	0.459987
ATAD2		0.680596	0.485827			0.909627	0.853518	0.80211	0.753576	0.782771	0.215899	0.47228
ATAD2B		0.475219	-0.0335448			0.54298		0.280735	0.551957	0.256254		0.462123
ATAD3A	0.215486	0.594623	0.615761	0.264884	0.489819	0.447316	0.669934	0.355418	0.627383	0.529511	0.73388	0.374577	0.385849
ATAD3B	0.203733	0.532145	0.554464			0.407832	0.365126	0.283368	0.588412			0.497899
ATAD3C												0.0772987
ATAD5		-0.116639									0.0561568	0.302092
ATAT1						0.412779	0.410259	0.170396	0.521701	0.757427		0.512583
ATCAY										0.65107			0.553775
ATE1		0.390941	0.526014	0.272266	0.45094	0.659767	0.72172	0.700001	0.610724	0.713741		0.502512	0.405903
ATF1		0.120923	0.211291		0.36142	0.529182	0.595663	0.431025	-0.0755829	0.427446		0.399315
ATF2		0.243016	0.240782		0.362782	0.396287	0.501708	0.0878888	0.346491	0.300445		0.301797	0.499587
ATF6						0.293546				0.31133		0.429384
ATF7		0.0369959	0.100019		0.263157	0.389482	0.442703	0.350901	0.256882	0.293531		0.222016
ATF7IP		0.288311	0.204824		0.529533	0.457264	0.612975	0.295743	0.418309	0.589314		0.400471	0.335818
ATG101					0.190781	0.212358	0.209301	0.166429	0.342122	0.311391		0.204563
ATG12			0.0741081		0.12003	0.11029	0.237731	0.205773	0.227068	0.157563		0.278923
ATG13						0.349841	0.366167	0.236157	0.524624	0.380124			-0.0772637
ATG14					0.385571	0.0589092	0.338684	0.288163	0.372537	0.374249
ATG16L1		0.467095	0.280144	0.210691		0.603966	0.504678	0.512248	0.483294	0.520866		0.473692	0.194444
ATG2A		0.467738	0.121352		0.0795809	0.139995	0.334234	0.137929	0.28329	0.454941		0.327791	-0.297931
ATG2B		0.519345	0.427069		0.684872	0.426347	0.6564	0.553732	0.529565	0.318986		0.378382	0.197871
ATG3	0.35521	0.496084	0.497511	0.394381	0.657152	0.4879	0.551635	0.577597	0.526139	0.545306	0.483416	0.530081	0.70332
ATG4A		0.193746			0.101848		0.716502	0.45531	0.354764	0.52397
ATG4B		0.483226	0.572786	0.280936	0.383133	0.359719	0.434231	0.26602	0.626874	0.0871738		0.418034	0.3293
ATG4C		0.159091			0.49175	0.341535	0.402069	0.28551		0.222511		0.403733
ATG5		0.382057	0.381105	0.25376	0.432017	0.29081	0.512323	0.464505	0.178301	0.596586		0.304822	0.182527
ATG7	0.286328	0.550789	0.600558	0.157395	0.760357	0.714006	0.82147	0.340422	0.809014	0.699889	0.532396	0.505663	0.237506
ATG9A		0.404785	0.456356		0.485118	0.397008	0.396629	0.403102	0.6804	0.393222		0.469928	0.571842
ATHL1		0.427851
ATIC	0.543964	0.597545	0.673845	0.450379	0.444801	0.638767	0.583842		0.422135	0.541843	0.654062	0.51618	0.375539
ATL1		0.704441		0.32708	0.716876	0.632225	0.79344	0.665452	0.82346	0.761558		0.785707	0.773519
ATL2	0.298029	0.470894		0.173673	0.298902	0.529191	0.342843	0.475608	0.711295	0.228806		0.410693	0.44477
ATL3	0.34884	0.0286967		0.271439	0.340157	0.374329	0.60037	0.30334	0.680092	0.74684	0.701511	0.65059	0.781302
ATM		0.245354	0.450108	0.229601	0.545501	0.490105	0.534347	0.447452	0.672711	0.220915		0.546278	0.361411
ATN1		0.397744			0.3287	0.357709	0.404027	0.296301	0.304226	0.243414		0.37887	0.511111
ATOX1	-0.0160857	0.680479	0.356972	0.129735	0.71267	0.517938	0.52282	0.346843	0.501409	0.440841	0.3456	0.471739	0.271269
ATP10A								0.0278904
ATP10D		-0.0922051
ATP11A			0.442303		0.663127	0.529786	0.879765	0.360906	0.139087	0.598949	-0.0855652	0.570189	0.677464
ATP11B				0.149868	0.537583	0.232407	0.510408	0.656395	0.593811	-0.00805195		0.330118	0.509832
ATP11C			0.155108			0.319137	0.690508	0.594496	0.566829	0.583649		0.649869	0.396647
ATP12A			0.00666649							0.0543366		0.122448
ATP13A1	0.190863	0.499065	0.607259	-0.0905824	0.317917	0.257978	0.502658	0.361704	0.217742	0.41243		0.330861	0.508111
ATP13A2						0.0883504	0.48828			0.369994		0.556616
ATP13A3			0.15546		0.566446	0.396525	0.604899	0.269066	0.629935	0.531453		0.423616
ATP13A4							0.811881			0.690596
ATP1A1	0.299119	0.508767	0.272352	0.421511	0.400068	0.0441835	0.622821	0.432498	0.527045	0.283711	0.451351	0.534914	0.797507
ATP1A2	0.00788711	-0.00169184	0.123145						0.743551	0.890699			0.899257
ATP1A3	-0.0600982		0.201786							0.753024		-0.135091	0.380568
ATP1A4		-0.101658	0.148696									-0.0239662
ATP1B1	0.414496	0.546639	0.611002	0.531347	0.190111	0.273581	0.58484	0.647599	0.577008	0.69577	0.849733	0.744329	0.700889
ATP1B2			0.00847465							0.56355			0.429382
ATP1B3	0.328825	0.511806	0.625128	0.398483	0.35148	0.388217	0.66547	0.678727	0.533625	0.24021	0.513676	0.480505	0.602017
ATP23					0.378048	0.294282
ATP2A1	-0.00565228	0.0469901	-0.034837						0.628557				0.166835
ATP2A2	0.262033	0.149912	0.522748	0.0507419	0.278467	0.137508	0.565115	0.276309	0.369705	0.340371	0.499014	0.42546	0.759164
ATP2A3	0.258784	0.394331	0.0749385	0.443346	0.573947	0.673782			0.66159	0.549957		0.728719	0.667156
ATP2B1	0.291997	0.272238	0.51282	0.367424	0.66898	0.463284	0.717666	0.49953	0.756965	0.221237	0.586244	0.596167	0.674244
ATP2B2		0.217527	0.0938628			0.00931441				0.720965			0.546133
ATP2B3			0.189431							0.644014			0.0973118
ATP2B4	0.361618	0.407072	0.480892	0.293565	0.475179	0.393836	0.726394	0.548322	0.646685	0.394224	0.562516	0.791845	0.692949
ATP2C1			0.38923	0.181155	0.603523	0.249716	0.535324	0.29917	0.650083	0.462103	0.486424	0.529956	0.445769
ATP2C2							0.59611
ATP4A			0.147125				-0.070042						0.223831
ATP4B													-0.0683812
ATP5A1	0.145059	0.121274	0.366969	0.345076				0.162014			0.319233		0.776831
ATP5B	-0.00957378	0.319579	0.246001	0.217884				0.00216443			0.324786		0.768949
ATP5C1	0.0149327	0.0644068	0.236144	0.200122				-0.0397			0.20723		0.730572
ATP5D	-0.124357	0.102279	0.269833	0.163846				-0.129779			-0.174459		0.56674
ATP5E	0.0322058			-0.006516				0.0437478
ATP5EP2													0.171676
ATP5F1	-0.266553	0.194857	0.262466	0.038326				0.167999			-0.108522		0.550605
ATP5F1A						0.167897			0.227033
ATP5F1B						0.0477672			0.130557
ATP5F1C						0.0785467			0.103567
ATP5F1D						0.182859			0.221368
ATP5F1E						-0.0686218			0.0561422
ATP5G1				0.0253853
ATP5G2													0.495737
ATP5H	-0.189774	-0.0156634	0.256213	-0.0303333				0.157964			0.154473		0.729906
ATP5I	-0.143098	0.0682642	0.142003	0.119277				0.0842803			0.193258		0.748556
ATP5IF1						0.649439			0.487033
ATP5J		0.121449	0.29898	0.0807227				0.0608221			-0.0865576		0.6968
ATP5J2	-0.162722	-0.00420807									0.20582
ATP5J2-PTCD1				-0.150292
ATP5L	-0.205196	-0.0129164	0.259711	0.134484				0.183903			0.256082		0.688359
ATP5L2	-0.0265694
ATP5MC1						0.177621
ATP5MC3									0.178279
ATP5MD						-0.0526517			0.0650717
ATP5ME						0.0981069			0.12071
ATP5MF						0.0194669			0.114759
ATP5MG						0.113765			-0.00408771
ATP5MPL						0.00812311			-0.0243721
ATP5O	-0.0979047	0.0527762	0.231747	0.198846				-0.134363			0.260995		0.588268
ATP5PB						0.03745			0.130419
ATP5PD						-0.0875433			0.132555
ATP5PF						0.106277			0.247202
ATP5PO						0.169652			0.243595
ATP5S		0.490707	0.220539	0.161627	0.0614594	0.345699	0.30297	0.316848	0.420326	0.433346			0.350655
ATP5SL		0.0574518		0.0928079				-0.066086
ATP6AP1		0.539509	0.370245	0.171264	0.209913	0.421065	0.402006	0.33078	0.341871	0.0613358		0.402546	0.499944
ATP6AP2		0.130976	0.234663	0.159912	0.120711	0.334159	0.135072	0.128749	0.242282	0.100928		0.388319	0.284764
ATP6V0A1	0.0765457	0.43308	0.518748	0.382126	0.349449	0.247907	0.45223	0.392045	0.345675	0.533457	0.317258	0.446186	0.422587
ATP6V0A2		0.316473	0.306601		0.362277	0.115912	0.522196	0.216776	0.283986	0.209623		0.225263	0.134906
ATP6V0A4					0.0844289				0.410325
ATP6V0C			0.402056		0.183302	0.204967				0.223624		0.420489	0.54742
ATP6V0D1	-0.0150907	0.455289	0.303379	0.183517	0.538209	0.378867	0.369556	0.463677	0.450709	0.340383	0.425751	0.31615	0.685913
ATP6V0D2		0.0288136			0.406725	-0.0563651	0.711913			-0.118679
ATP6V1A	0.0745444	0.112098	0.414739	0.228405	0.540241	0.262412	0.350846	0.2942	0.422797	0.383723	-0.0878434	0.38598	0.71604
ATP6V1B1		0.317826	0.658115		0.0553091	0.704939	0.554402	0.681047				0.205185
ATP6V1B2	0.511991	0.481999	0.498467	0.580796	0.663555	0.634631	0.697643	0.595216	0.632778	0.307904	0.51815	0.708596	0.647382
ATP6V1C1	0.265186	0.626242	0.617079	0.403024	0.659305	0.572713	0.497555	0.533397	0.512393	0.238887	0.475097	0.469649	0.208673
ATP6V1C2						0.86327	0.240977
ATP6V1D	0.301248	-0.0251315	0.282314	0.0902938	0.198458	0.243278	0.215049	0.275447	0.25899	0.138058		0.193517	0.589001
ATP6V1E1	0.0331251	0.0660432	0.3796	0.200268	0.348098	0.241876	0.0392083	0.11443	0.0499185	0.275646	0.415663	0.289633	0.208307
ATP6V1E2		0.00350672
ATP6V1F			0.231684	0.0421758	0.363891	0.593947	0.402544	0.140754	0.476701	0.107755		0.358372	0.338557
ATP6V1G1	0.235673	-0.0436002	0.245984	0.0908534	0.2329	0.0971843	0.109217	-0.0847299	0.160622	0.465925	0.0473506	0.330428	0.149748
ATP6V1G2		0.201052			0.554595	0.598985	0.282817	0.122816	0.446354	0.765121
ATP6V1H	0.0535105	0.0877265	0.209521	-0.212141	0.423978	0.384894	0.0942229	0.233709	0.39681	0.29932	0.434297	0.431013	0.335136
ATP7A		0.235209	0.479843		0.3061	0.48487	0.766129	0.523503	0.623696	0.57556		0.617119	0.715739
ATP7B							0.0819588
ATP8A1						0.491231	0.784839			0.666865			0.63483
ATP8A2		-0.0666439					0.0749679	0.298835		0.741088			0.344062
ATP8B1		0.639451	0.51539	0.452591		0.594859	0.815414	0.66621	0.77323			0.79743	0.820015
ATP8B3		0.085					-0.230738
ATP9A		0.191409	0.542738	0.536923	0.841552	0.494703	0.7851	0.432888	0.656536	0.80914		0.679231	0.673523
ATP9B		0.209796	0.0141825		0.307407	0.205558	0.339143	0.278695		0.0288313		0.156437
ATPAF1	0.204893		0.45702	0.154677	0.21346	0.578467	0.520293	0.197927	0.51545	0.700346		0.315092	0.881371
ATPAF2		0.357452	0.308014	0.200309	0.252153	0.267812	0.207209	0.23813	0.204193	0.222845		0.308828	0.38097
ATPIF1		0.265693	0.495581	0.17745				0.367783					0.668011
ATR		0.178332	0.128534		0.100146	0.368626	0.355382	0.0165917	0.367383	0.369499		0.331485
ATRAID					0.253525	0.278253		0.0780753	0.338382	0.273445		0.402566
ATRIP						0.197397		-0.0525784		0.197378	-0.138548	0.160802
ATRN		0.172706	0.275934		0.113968	0.223274	0.444326	0.248354	0.138979	-0.136339		0.617292	-0.146261
ATRNL1		-0.146026					0.151048			0.729932
ATRX		0.225833	0.307855	0.476865	0.144365	0.577952	0.600146	0.276938	0.682079	0.696413		0.389096	0.170302
ATXN1		0.561134			0.304926	0.572282	0.693856	0.692923	0.534078	0.450241		0.64481
ATXN10	0.463904	0.693045	0.536048	0.539913	0.32152	0.526735	0.610877	0.585508	0.642964	0.795745	0.222794	0.401186	0.653772
ATXN1L					0.338147	0.138032	0.536136	0.341169	0.407807	0.339456		0.400597	0.267943
ATXN2		0.394974	0.299582	0.0630534	0.253833	0.493548	0.648363	0.471842	0.178805	0.209487		0.447046	0.481254
ATXN2L	-0.0222753	0.489246	0.310897	0.0262673	0.231944	0.423719	0.30072	0.364454	0.114083	0.12026	0.555832	0.431631	0.186302
ATXN3		0.736821	0.59845		0.796589	0.469254	0.613564	0.380942	0.733838	0.278207		0.446228	0.0562838
ATXN7						0.416081	0.488268	0.286055		0.390451		0.244764
ATXN7L3						0.413732		0.31561				0.331125
ATXN7L3B					0.461659	0.462668	0.548939	0.550683	0.0961254	0.482053			0.357071
AUH		0.705435	0.67248	0.378133	0.381255	0.65515	0.545811	0.470936	0.337648	0.423055		0.615568	0.709441
AUP1	0.417635	0.40941	0.283252	0.404257	0.321311	0.307093	0.483621	0.371326	0.409457	0.0878541		0.455014	0.580438
AURKA								0.808431	0.647163			0.301652
AURKAIP1					0.235675					0.159863
AURKB		0.631313						0.769111	0.799054			0.244881
AUTS2		0.451587				0.518905	0.501062	0.681362	0.518013	0.566902
AVEN		0.378492	0.200059	0.203837	0.439606	0.629121	0.602047	0.4427	0.491142	0.213049		0.311244	0.706434
AVIL	-0.136592												0.163436
AVL9	0.52	0.517124		0.40613	0.688574	0.656675	0.845538	0.578152	0.503229	0.268237		0.636082	0.286348
AVP													0.160924
AXIN1		0.233672					0.0958416	-0.0620361
AXL							0.532493		0.456611	0.558306	0.583474	0.823399	0.654835
AZGP1			-0.000978389	-0.0171683	-0.241532	0.13969	0.441417	0.494913	0.405157	0.32731		0.608661	0.36462
AZI2		0.297446			0.274887	0.468506	0.185925	0.242326	0.199395	0.322622		0.427746	-0.0714504
AZIN2							0.0713757
AZU1		-0.269195			-0.049658		-0.262593			0.0783102			0.145921
B2M	0.253145	0.691292	0.630631	0.333975	0.733328	0.708323	0.69669	0.372945	0.53536	0.59436	0.749328	0.668172	0.636972
B3GALT6						0.271695			0.443914	0.374583		0.436045
B3GALTL		0.686207	0.473275										0.614361
B3GAT3		0.603532	0.301089		0.39294	0.463249	0.458536	0.427958	0.633114	0.50517		0.601139	0.465968
B3GLCT					0.659162	0.82586	0.781286		0.630943
B3GNT2						0.292214	0.224411	0.135136	0.534706			0.588746
B3GNT3				0.404402
B3GNT6				0.67001
B3GNT7							0.770414
B3GNT9										0.567941
B3GNTL1						0.370622				0.32731
B4GALNT1										0.680857
B4GALNT3						0.624493
B4GALT1	0.221473	0.580538	0.652314	-0.02043	0.459364	0.757192	0.476582	0.555584	0.574284	0.837044		0.682994	0.462511
B4GALT3						0.241409		0.286987	0.309669			0.484226
B4GALT4				0.358605	0.619196	0.633834	0.507223	0.306027	0.809213	0.596141		0.6754
B4GALT5		0.243062				-0.208691	0.272385			0.532808
B4GALT7					0.605207		0.503768		0.432234	0.372715		0.498196
B4GAT1					0.378619		0.361725		0.315501	0.612826
B9D1					0.39506	0.59902				0.279833
B9D2						0.538749				0.31274
BAALC										0.703216
BAAT													0.348094
BABAM1				0.314302	0.180128	0.108398		0.105832	0.397097	0.286766		0.305648	0.55795
BABAM2						0.334298			0.348914
BACE1										0.497947
BACE2						0.498242
BACH1		0.432028			0.428656	0.524583	0.727392	0.623747	0.785073	0.680928		0.52357	0.648865
BAD		0.39661	0.395404		0.182797	-0.00610759	0.221983	0.0973168	0.383144	0.219963		0.489843	0.415229
BAG1			0.641149	0.44597	0.778786	0.505092	0.776724	0.631259	0.645999	0.500705		0.717368	0.356835
BAG2	0.562546	0.783518	0.688832	0.333786	0.889437	0.875911	0.834096	0.417972	0.701415	0.817798	0.702831	0.739131	0.851774
BAG3	0.0766042	0.528755	0.410716	0.00205426	0.609893	0.450856	0.642947	0.684154	0.53208	0.565009	0.543645	0.593599	0.593896
BAG4		0.680538	0.570087		0.669635	0.4561	0.756287	0.682586	0.666392	0.353568		0.602819	0.626181
BAG5	0.259432	0.600994	0.55994	0.422196	0.691638	0.609224	0.786921	0.583992	0.679884	0.767458	0.0451789	0.496043	0.314747
BAG6				0.227761	0.182983	0.284085	0.474054		0.156419	0.212801	-0.251611	0.258473	0.370669
BAHD1						0.451128		0.254982
BAIAP2		0.777382	0.731796	0.612925	0.517913	0.912913	0.805685	0.651602	0.838799	0.165863	0.236683	0.74986	0.911425
BAIAP2L1	0.389698	0.761075	0.601636	0.410034	0.82387	0.840203	0.836233	0.80964	0.815935		0.636055	0.777445	0.876352
BAIAP2L2					0.686399
BAIAP3										0.731837
BAK1					0.506546	0.33858	0.592931	0.212014	0.757051	0.254336		0.49955	0.65115
BANF1	0.0715088		0.349728	0.157024	-0.0601085	0.18256	0.215662	0.0141729	0.293469	0.361892	0.734074	0.451656	0.33488
BANK1							0.671341						0.241413
BANP						0.0648315	0.264529	0.300793	0.256741	0.30214		0.342633
BAP1		0.0833719				0.334371	-0.0851658	0.175999	0.14837	-0.0101329		0.0940845
BARD1		0.219592			0.0716074			0.0505616	-0.134299	0.37837		0.184249
BASP1	0.275517	0.383109	0.600416	0.35857	0.765683	0.828371	0.865627	0.678055	0.834084	0.592517	0.875827	0.882568	0.893492
BAX	0.439993	0.448919	0.454626	0.45236	0.604237	0.473116	0.548977	0.289904	0.51644	0.512616	0.323471	0.56088	0.556421
BAZ1A	0.139808	0.595967	0.608377		0.427228	0.527421	0.839269	0.500656	0.784691	0.701175		0.544182	0.501355
BAZ1B	0.439658	0.193746	0.374639	0.460507	0.316193	0.524559	0.582021	0.432981	0.745386	0.565875		0.38157	0.109797
BAZ2A		0.291798	0.283867			0.448763	0.553763	0.202646	0.137862	0.122536		0.229059
BAZ2B		0.209028				0.262022	0.215578	0.0390248	0.131409	0.332913		0.475263
BBC3		0.359898						0.345929
BBIP1					0.031551	0.461678				0.108992
BBOX1					0.905439			0.822659	0.749878	0.843092			0.719371
BBS1		0.642198			0.371766	0.276408	0.351009	0.396787	0.226954	0.277687
BBS2		0.312613			0.42702	0.636576	0.493783	0.434148		0.25645			0.55858
BBS4					0.170367	0.609552	0.470865	0.62837		0.240161
BBS5					0.216167	0.0396328	0.27054			0.404861
BBS7		0.260835			0.450775	0.607899	0.217506	0.0552804		0.252863			0.784331
BBS9					0.188027	0.58812	0.227676	0.317529		0.354397			0.423272
BBX		0.0516072	0.203464		0.56258	0.416624	0.625336	0.448948	0.481918	0.439926		0.482775	0.462907
BCAM		0.695909	0.784216	0.289343	0.5513	0.820294	0.438406	0.727826	0.840916	0.626135	0.402338	0.816421	0.688543
BCAN										0.772975			0.356889
BCAP29		0.399663	0.418233	0.0855238		0.307246	0.597917	0.407175	0.583247	0.32752		0.738112	0.832004
BCAP31	0.448817	0.539217	0.714732	0.611009	0.518704	0.352954	0.720652	0.34097	0.58736	0.500507	0.674518	0.67041	0.390432
BCAR1		0.431853	0.265879			0.387687	0.471974	0.375979	0.495623	0.161905	-0.314733	0.566669	0.461962
BCAR3					0.720369	0.835531	0.76823	0.747215	0.696561	0.781855		0.769763
BCAS1		0.730976		0.71471		0.859603	0.888475	0.863673	0.772601	0.87974			0.642288
BCAS2	-0.195551	0.197428	0.192723	0.103992	0.00781971	-0.150329	0.15857		-0.00294883	0.0556586	0.380461	0.0723151	0.0790562
BCAS3		0.63647	0.214047			0.615759	0.490793	0.54374	0.345421	0.463055		0.40952	0.679934
BCAT1	0.478627	0.423904	0.860628		0.780708	0.879104	0.872633	0.745178	0.772816	0.893989	0.705438	0.783229	0.672476
BCAT2	0.318426	0.653127	0.504713	0.411625	0.274524	0.622507	0.759546	0.583876	0.538207	0.664527	0.353153	0.549338	0.448987
BCCIP	0.325802	0.677206	0.490512	0.375018	0.0659403	0.512783	0.731526	0.478714	0.596295	0.240581	0.300246	0.486968	0.481943
BCHE		0.197084			0.210157	0.44707	0.369561	0.37489	0.481036	0.731565			0.442673
BCKDHA	0.0730078	0.291642	0.173322	0.22851	0.261071	0.20121	0.29104	0.308724	0.255133	0.479901		0.393614
BCKDHB	0.318369	0.535827	0.52441	0.318661	0.342123	0.556167	0.611983	0.555636	0.460983	0.479518		0.498827	0.197434
BCKDK		0.475921	0.40972	0.15228	0.623622	0.435592	0.543419	0.44415	0.299314	0.527805	-0.029557	0.327396	0.814115
BCL10			0.310852	0.331532	0.31471	0.117939	0.591353	0.460037	0.62803	0.576388		0.215486	0.610076
BCL11A										0.460164
BCL11B							0.152467	0.246166	0.546615
BCL2					0.607398	0.5494		0.604655		0.478479			0.850205
BCL2L1		0.610988	0.565221	0.612084	0.657459	0.598415	0.780069	0.566904	0.44342	0.700161	0.577211	0.712189	0.442896
BCL2L11						0.401316		0.449128	0.371216
BCL2L12												0.293023
BCL2L13	0.356058	0.340094	0.633853	0.450344	0.526721	0.517699	0.71709	0.497907	0.676724	0.604304	0.792443	0.569403	0.816132
BCL2L15				0.474123		0.867007	0.89273						0.518926
BCL2L2						0.280085						0.0821179
BCL2L2-PABPN1								0.275242					0.444679
BCL3		0.573115				0.501669	0.554848	0.444632	0.253488	0.575111
BCL6						0.59817	0.192023	0.420093		0.585863
BCL7A		0.486324	0.354494		0.604676	0.474295	0.661372	0.489005	0.729086	0.787693		0.487747
BCL7B		0.117241			0.245728	0.182894	0.494933	0.36648	0.134654	0.367372		0.284274
BCL7C		0.380012	0.066441			0.217264	0.181936	0.177262	-0.0374671	0.281831		0.0734188	0.400465
BCL9			0.586668			0.578487	0.589168	0.565999		0.373976		0.658523
BCL9L		0.28685	0.254908		0.298302	0.370986	0.402123	0.426889	0.313959	0.133358		0.618798	0.124712
BCLAF1	0.0515422		0.329631	-0.0194782	0.17568	0.3195	0.3454	0.0431867	0.502498	0.459716	0.179895	0.193961	0.274244
BCLAF3						0.500144
BCO2													0.488353
BCOR		0.117781				0.482169	0.462723	0.380618				0.579078
BCORL1								0.362912				0.525701
BCR		0.663413	0.492434	0.230091	0.585358	0.68288	0.714645	0.497715	0.669061	0.784515		0.404696	0.605172
BCS1L		0.489597	0.409816	0.230986	0.336247	0.310853	0.434926	0.364475	0.620926	0.179667		0.268804	0.426581
BDH1	0.354944	0.699708	0.780884	0.433235	0.350459	0.750823	0.765561	0.389414	0.630735	0.577984	0.612296	0.774369	0.573891
BDH2		0.615371	0.634535	0.396608	0.742114	0.723535	0.733553	0.359046	0.557254	0.752356	0.426014	0.73919	0.759051
BDNF										0.239938
BECN1		0.1872	0.218519		0.0701467	0.0146062	0.211478	0.264969	0.100777	0.268757		0.344081	0.428598
BEGAIN										0.468313
BEND3		0.680041				0.709325	0.728098	0.734044	0.464855	0.268767		0.422988
BEND5		0.049617						0.0763524		0.560524
BET1		0.335235	0.473402		0.563326	0.339887	0.660769	0.318204	0.395953	0.37431			0.490143
BET1L		0.442248	0.237768	0.0913294	0.322816	0.195706	0.473897	0.468622	0.298177	0.375294		0.345727	0.744899
BEX4										0.484578
BGN	0.64273	0.250438	0.475344	0.53837	0.552366	0.570642	0.259762	0.544949	0.593854	0.468435			0.548355
BHLHE40		0.712674					0.375539	0.639635
BHMT					0.838927								0.335787
BHMT2					0.610102						-0.105788		0.159137
BICC1		0.336652			0.861848	0.660566	0.623064	0.730402	0.719099	0.868609
BICD1		0.3609	0.573592		0.779489	0.670458	0.476988	0.549278	0.560437	0.643216		0.465233
BICD2		0.49661	0.32171		0.588521	0.490245	0.643443	0.616211	0.822816	0.608002		0.720951	0.805316
BICDL2						0.667973	0.638193		0.746751
BICRA						0.086937			-0.0705918
BICRAL						0.389233
BID	0.139951		0.5316	0.318466	0.568675	0.687067	0.678278	0.578416	0.838444	0.599431	0.541236	0.516497	0.502053
BIN1	0.440568	0.531034	0.695524	0.519666	0.688793	0.706389	0.715213		0.822253	0.752925	0.553141	0.785492	0.8044
BIN2		0.563939	0.394283	0.230518	0.833205	0.794028	0.741442	0.675951	0.800514	0.786419			0.526625
BIN3		0.237756		0.124962	0.307264	0.502515	0.328395	0.205329	0.26067	0.377885		0.140157	-0.16196
BIRC2		0.222677	0.357358		0.347142	0.0621102	0.269838	0.315716	0.660362	0.388782		0.325641	0.164819
BIRC3		0.0959295					0.224994
BIRC5		0.496415						0.6587				0.0966754
BIRC6	0.142194	0.164348	0.393001	-0.0125	0.122414	0.382328		0.112306	0.365519	0.186865	0.061574	0.23827	0.0829666
BLK		0.11938					0.136338	-0.100288
BLM		0.051315				0.172067	0.620871	0.468656		0.0766234	0.194138	0.474037
BLMH		0.852776	0.691334	0.352967	0.681072	0.791497	0.882165	0.809055	0.777667	0.585405	0.329008	0.690321	0.448937
BLNK		0.492811			0.61679	0.721531	0.838322	0.791066	0.728155	0.786259			0.419314
BLOC1S1			0.0258333	0.0263235	0.269879	0.0905381	0.0437664		0.0830215	0.202684		0.235731
BLOC1S2		0.451315	0.297748		0.130892	0.347887	0.27985	0.159926	0.261882	0.530006		0.252156	0.327182
BLOC1S3		0.20076	0.0176335		-0.0466986	0.361781	0.0516559	0.127096	-0.0270064	0.136129		0.2829	0.262579
BLOC1S4				0.0873306	0.358026	0.0169955	0.164278	0.0822913	0.176531	0.31504		0.15691
BLOC1S5					0.396268	0.0380876	0.185727	0.0694103	0.311775	0.340297		0.353389	-0.0400712
BLOC1S6				0.267952	0.0922001	-0.0621025	0.314845	0.260184	0.108743	0.354595
BLVRA	0.688193		0.678568	0.425556	0.725662	0.879882	0.89796	0.790738	0.732882	0.577056	0.519624	0.713898	0.770973
BLVRB	0.135879	0.539626	0.390716	0.147163	0.397487	0.514763	0.578712	0.413809	0.427287	0.436858	0.502283	0.543728	0.64583
BLZF1		0.186583			0.0876832	0.360722	0.219187	0.292754				0.246057
BMF						0.169074		0.293344
BMP1		0.263764				0.553509	0.676938	0.524838	0.576805	0.627879
BMP10													0.197224
BMP2K		0.340795	0.518459	0.0972882	0.577747	0.64754	0.827334	0.620232	0.773117	0.82491		0.565203	0.52154
BMP3							0.742602
BMP7										0.720989
BMPER							0.326258
BMPR1A										0.32622
BMPR2					0.403368		0.338026			0.105405		0.512173
BMS1		-0.0311514	0.120123	0.134359	0.243905	0.294596	0.501873	0.532948	0.401379	0.226753	0.046078	0.138021	0.205942
BNC2									0.200851
BNIP1		0.494898	0.244459		0.373105	0.0958116	0.631407	0.324462	0.484373	0.453135		0.386691	0.555046
BNIP2		0.224956				0.569507	0.343436	0.259602	0.363061	0.347161			0.696809
BNIP3					0.70586	0.562085			0.451179	0.57175
BNIP3L										0.236614		0.368594	0.519417
BNIPL		0.548797							0.593205
BOD1		0.525482			0.500505	0.429888	0.686081	0.417166	0.426374	0.633346		0.505918
BOD1L1				0.16619	0.330229	0.475682	0.639494	0.372628	0.527779	0.181497		0.305741	0.439993
BOD1L2								0.273154
BOK					0.322424	0.235834	0.489295	0.216565					0.493205
BOLA1		0.297136	0.280268		0.425175	0.55976	0.523278	0.438089	0.569359	0.448262		0.607156	0.278522
BOLA2	0.0547258			0.354029	0.370294	0.677702	0.409923		0.511702		0.3752	0.44181
BOLA2B													0.486977
BOLA3			0.407273		0.346066	0.548877	0.607095	0.319001	0.37713	0.274966		0.3118	0.683868
BOP1	0.258039	0.59059	0.262588	0.506882	0.365835	0.73452	0.649795	0.678158	0.499295	0.391367		0.20982
BORCS5					0.290065	0.20959	0.291694		0.2677
BORCS6					0.18149	0.410729	0.349423		0.388869
BORCS7					0.559691	0.405944	0.526019		0.3066
BORCS8						0.0810693	0.00243848		0.106198
BPGM		0.378025	0.207722	0.0345892	-0.109696	0.362421	0.0512093	0.27742	0.757204	0.149128		0.587885	0.471774
BPHL		0.536879	0.627092	0.546894	0.228067	0.539676	0.671435	0.568318	0.589444	0.393432		0.648437	0.688359
BPI					0.158329		0.129726	0.401947	0.227453	0.251948			0.204766
BPIFA1							0.60479						0.36126
BPIFB1						0.624522	0.6624	0.739363	0.633994				0.555888
BPIFB2													0.316267
BPNT1	0.255365	0.408182	0.672496	0.304029	0.663039	0.724008	0.716196	0.504978	0.569279	0.502808	0.564189	0.612404	0.395031
BPTF	-0.080162	0.284103	0.341759			0.435992	0.634399	0.52647	0.457893	0.495918		0.371104	0.380411
BRAF		0.522443	0.291818		0.504042	0.599796	0.577341	0.70409	0.567629	0.251144		0.278356	0.268293
BRAP		0.253711	0.445799	0.00765734	0.100415	0.408971		0.423382	0.523872	0.204737		0.34688	0.358067
BRAT1					0.310098	0.414335	0.429218	0.382885	0.580151	0.339567	0.287964	0.456607	0.00616067
BRCA1		0.519337										0.263225
BRCA2							0.0440412	0.0261494				0.189748
BRCC3		-0.0388077	0.260405	0.00708992	-0.149453	0.0234597		0.211258	-0.027398	-0.0793321		0.126057	-0.39923
BRD1		0.410462	0.367621		0.353484	0.23354	0.516087	0.236669	0.190272	0.514632		0.435447	0.44089
BRD2			0.215469	0.147991	0.455245	0.613353	0.408164	0.380829	0.3108	0.305046		0.253301	0.313841
BRD3		0.457978	0.401209		0.527457	0.48806	0.559687	0.690442	0.593049	0.651775		0.499681	0.138209
BRD4	0.0263782	0.46768	0.473461	0.159605	0.145269	0.330112		0.41513	0.385288	0.264712		0.303162	0.324319
BRD7			0.121195		-0.240467	0.18987	0.190001	0.116621	0.0307867	0.338281	0.017066	0.215296
BRD8		0.485213	0.121628		0.234569	0.325834		0.409916	0.426955	0.618887		0.140486	0.395861
BRD9		0.322151	0.259785		-0.0107763	0.137113	0.487762	0.218487	0.23882	0.319864		0.117884	-0.0549464
BRDT							0.0803909
BRE	-0.343238	0.215839	0.345342	0.162964				0.237561			0.140651		0.230769
BRF1		0.384598			0.519132	0.284922	0.656616		0.406801	0.517093		0.387591
BRI3						0.316143	0.216587			0.536945
BRI3BP	0.207493	0.288739		0.482182	0.386893	0.106269	0.536202		0.249277	0.258083		0.475889	0.818631
BRINP1										0.71269
BRINP2										0.39739
BRINP3										0.756645
BRIX1		0.467095		-0.088084	0.421682	0.317275	0.619761	0.457206	0.590139	0.291782	0.307072	0.179509	0.474017
BRK1				0.00879768	0.292657	0.274013	0.147497	0.0236997	0.29724	0.0235869		0.247289	-0.139964
BRMS1		-0.118038				0.128593	-0.0403715	0.32287	-0.107024			0.120501
BRMS1L		0.365634	0.212836		0.44814	0.541114	0.567982	0.327548	0.342256	0.336945		0.575631	0.210995
BROX				0.436687	0.511839	0.612972	0.71228	0.663378	0.564143	0.334966		0.406259	0.40902
BRPF1		0.12069	0.0539618		0.199944	0.313158	0.316166	0.257038	0.241543	0.216834		0.337183	0.463558
BRPF3		-0.175219				0.0600816	0.307004	0.391841				0.287331
BRSK1										0.661163			0.454059
BRSK2										0.67196
BRWD1		0.116268				0.0833692	0.237923	0.126217	0.0130531	0.396092		0.144845
BRWD3						0.184748			0.072002
BSCL2					0.220709	0.398754	0.412142		0.677514	0.679505			0.5022
BSDC1		0.551081	0.517272		0.335116	0.202098	0.624329	0.538589	0.55588	0.270513		0.395139	0.561434
BSG	0.155779	0.168966	0.188058	0.234616		0.28123	0.344102	0.225526	0.364886	0.0941373	0.168125	0.137671	0.424853
BSN		-0.141238								0.674508			0.110708
BSPRY	0.0150591	0.602396		0.403435	0.882891	0.796481	0.788833	0.705209	0.717309			0.761165	0.780338
BST1			0.461352	0.309011	0.57454	0.555958	0.287641	0.423755	0.415281	0.697984			0.800367
BST2		0.618527	0.758911	0.758506	0.772152	0.853401	0.784911	0.687457	0.86766	0.883785	0.484017	0.781475	0.604106
BTAF1		0.481414	0.286682	0.144939	0.388877	0.401673	0.469648	0.221214	0.288444	0.419777		0.307844	-0.359951
BTBD1		0.268673			0.0755039	0.371707	0.306698	0.0952394	0.0982951	0.333111
BTBD10						0.397067	0.410585	0.11901	0.426981	0.347866
BTBD11									0.619184	0.887879
BTBD17										0.707859
BTBD2		0.317772			0.0458751	0.239739	0.221699	0.218151	0.280152	0.54522		0.0933781
BTBD7		-0.197403
BTBD8										0.463228
BTBD9						0.0840543	0.348842	0.197672		0.0892146
BTC						0.0597627
BTD		0.344886	0.291801	0.0942299	0.063623	0.627565	0.466173	0.411926	0.356305	0.350192		0.510748	0.213199
BTF3	0.131377		0.399482	0.403375	0.243366	0.306815	0.270437	0.154745	0.323492	0.459048	0.514494	0.351668	0.493537
BTF3L4			0.461308	0.227271	0.382287	0.37622	0.569066	0.441076	0.264969	0.48966	0.177176	0.332479	0.368421
BTK		0.448743				0.833159	0.843651	0.696586	0.818284	0.833593		0.283935	0.738887
BTN2A1					0.477046	0.324015	0.140474	0.254493	0.476107	0.377724		0.591006	0.40165
BTN3A1		0.165634	0.630414		0.657722		0.608536	0.536586		0.596994			0.401834
BTN3A2			0.687178		0.673278		0.518721			0.699703
BTN3A3		0.504559	0.69507		0.729814	0.604814	0.709026	0.602691	0.823309	0.729227		0.701687	0.691842
BTNL8													0.33339
BTNL9							0.0319723						0.634455
BTRC		-0.0872864										0.0918592
BUB1								0.187914				0.364575
BUB1B		0.217671				0.913183		0.650084	0.709592	0.838528		0.422529
BUB3	0.147878	0.0938048	0.180987	0.0455002	0.0940671	0.220369	-0.0702614		0.0041687	0.199419	0.169411	0.105674	0.396553
BUD13		0.547575	0.464399		0.183016	0.561463	0.62494	0.48494	0.459335	0.43243	-0.00996799	0.52107	0.525877
BUD23						0.472229			0.5139
BUD31	0.150602	0.0793103	0.329547	0.267954	0.298511	0.0809362	0.297189	0.323938	0.457382	0.333544	0.353429	0.33935	0.00751535
BVES													0.58987
BYSL	0.131414	0.434892	0.202638	0.345993	0.145378	0.717296	0.537461	0.56613	0.362756	0.316549	0.516606	0.156754	0.185335
BZW1	0.274614		0.526417	0.294622	0.520483	0.523177	0.688345	0.456212	0.716531	0.636512	0.426402	0.433945	0.504263
BZW2	0.44955	0.572122	0.672016	0.581261	0.764332	0.764958	0.89027	0.568647	0.745512	0.760519	0.117966	0.549821	0.836817
C10orf11								0.532294
C10orf118													0.670334
C10orf32			0.331564										0.435313
C10orf35								0.359139					0.6889
C10orf54								0.339763					0.811656
C10orf76	0.0290571		0.322698	0.18815				0.187304					0.287652
C10orf88								0.181497
C11orf30			0.211389										0.397965
C11orf31			0.441965					0.25504					0.0795746
C11orf52					0.434949	0.652388	0.767531	0.557307
C11orf54			0.615473	0.242806	0.646817	0.58436	0.847711	0.655548	0.74011	0.693284	0.562532	0.500538	0.684331
C11orf58			0.562823	0.139698	0.255678	0.140173	0.473697	0.54103	0.62108	0.32214			-0.0576747
C11orf68			0.1503	0.159322		0.233975	0.604418	0.299269	0.493314	0.300062		0.524505	0.771819
C11orf73			0.577124										0.532914
C11orf84								0.482964
C11orf96					0.595594	0.664422	0.50044	0.406592	0.376567	0.432245			0.700339
C11orf98				0.12715	-0.0547805	0.216441	0.0842729		0.220054	0.0806926
C12orf10	0.148553		0.542073	0.308624	0.537781	0.534258	0.705367	0.322985	0.570446	0.460965	0.783863		0.34149
C12orf23													0.671066
C12orf29					0.493246	0.472309	0.459423	0.499413	0.642654	0.301064		0.362142	0.460392
C12orf4			0.0874665		-0.0420749	0.216486	0.0291549	-0.132278	0.147158	0.00799011			0.119504
C12orf43			0.274543		0.422352	0.349261	0.522646	0.281722	0.402392	0.287038		0.297757
C12orf45					0.457705	0.701787	0.262232	0.346252	0.495503	0.699406		0.395427	0.158478
C12orf5	0.407689		0.673596										0.424445
C12orf57					0.358246	0.344416	0.36026	0.354173	0.240389	0.342375	0.544105	0.366295	0.159303
C12orf65						0.331339
C12orf66					0.240482	0.15816	0.224549	0.249827		0.311515
C12orf73					0.109239				0.308712			0.409173
C12orf75					0.652803	0.717811		0.550308	0.733222	0.470278
C14orf1			0.527939	0.247463
C14orf119						0.179311	0.486213	0.10304	0.80615	0.580074		0.368899
C14orf142			0.273498										0.210325
C14orf159			0.316394	0.462041				0.352601					0.774019
C14orf166	0.110968		0.149173	0.204073							0.0712322		-0.0617839
C14orf169			0.172863					0.329217
C14orf2	0.0702545			0.0196673				0.27434					0.673892
C15orf27													0.33339
C15orf38	0.198057												0.649231
C15orf38-AP3S2				0.312316				0.590198	0.435058
C15orf39						0.446991		0.45937				0.66804
C15orf40					0.340146	0.263257	0.507744	0.424365	0.516743	0.500482		0.355133
C15orf48	0.361969		0.566342	0.581579	0.723433	0.840895	0.875998	0.737308	0.766047				0.649951
C15orf52				0.325514				0.691925					0.766996
C15orf57								0.381715
C16orf13			0.389358										0.317752
C16orf45										0.407743
C16orf58			0.501376	0.427213	0.346747	0.454169	0.732822	0.338592	0.363531	0.427879			0.460297
C16orf62				0.607791				0.526772			0.176449		0.0617092
C16orf70					0.32398	0.0732809	0.123504	0.088816	0.0678727	0.356784		0.216391
C16orf80													0.404476
C16orf89							0.852048
C16orf91					0.0888718	0.265303				0.133537
C17orf100										0.424613
C17orf49	0.233196			0.345202	0.224235	0.485092	0.482145	0.311779	0.397103	0.256289		0.411834	0.467104
C17orf58				-0.157274
C17orf59			-0.0157275										0.131647
C17orf62			0.357674	0.19191				0.247124					0.595483
C17orf75			0.462721	0.156495	0.460045	0.222819	0.553655	0.484934	0.615178	0.478231		0.470743	0.158705
C17orf80					0.414423	0.257471	0.550998	0.56893		0.600284		0.436482	0.298464
C17orf85			0.433756										0.389801
C17orf89													0.327255
C17orf97					0.646122	0.818735	0.629077	0.673889		0.658615			0.382245
C18orf21						0.0450541	0.196101	0.0491441	-0.0269909	0.201447		0.145479	0.0289275
C18orf25			0.392951		0.370118	0.56772	0.651549	0.549401	0.435801	0.272999		0.481802	0.553539
C18orf32			0.316076	0.0678553	0.304592	0.292441	0.41196	0.174271	0.435926	0.30569		0.557336
C18orf63							-0.0194447
C18orf8			0.257946	0.485155				0.347322					0.188084
C19orf10	0.197563		0.381975										0.602916
C19orf12					0.529225	0.433159			0.474007	0.427347
C19orf21	0.53974
C19orf25				0.247619	0.480681	0.310738	0.433411	0.0651343	0.211366	0.302894		0.179689
C19orf33				0.42839	0.834457	0.922205	0.896418	0.0320401	0.806403				0.852568
C19orf43	0.286369		0.561223	0.142681				0.345955			0.583857		0.0755478
C19orf47					0.319359	0.33544	0.550815		0.340638	0.410451		0.345249	0.488913
C19orf52			0.18059					0.0654366					0.346681
C19orf53			0.439555	0.177863	-0.0495212	0.319583	0.0228614	-0.0652239	0.185804	0.300587		0.232082	0.0593951
C19orf54										0.259011
C19orf66				0.182117	0.460528	0.620303	0.734434	0.531387	0.666724	0.73368			0.679989
C19orf70				0.0620742	0.126444	0.192826	0.18331	0.0197171	0.118357	0.145269			0.433391
C1D					-0.0996464	0.178143		-0.17814	0.134478	-0.0466125		-0.101967
C1GALT1					0.329295	0.505579	0.5643		0.512316	0.385569		0.58794
C1GALT1C1					0.442214	0.438755	0.225787			0.3972		0.310758
C1QA	0.401336	0.0300994	0.397251	0.210675	0.451621	0.454065	0.405252	0.260745	0.378935	0.645999			0.426725
C1QB	0.432493	0.0129749	0.373101	0.229048	0.467996	0.482967	0.500413	0.283639	0.346788	0.721694			0.293573
C1QBP	0.19649	0.517943	0.558277	0.462621	0.309351	0.445265	0.657742	0.579228	0.407734	0.0642795	0.328857	0.523336	0.673266
C1QC	0.249136	-0.0470485	0.398436	0.381624	0.512795	0.468157	0.544476	0.291021	0.284543	0.615176			0.270511
C1QL1										0.838058
C1QL3										0.734829
C1QTNF3			0.556282		0.528786	0.205575	0.680467	0.687589	0.467513	0.370612			0.0945946
C1QTNF4										0.556999
C1QTNF5					0.356781		0.250528	0.531553	0.658792				0.239832
C1QTNF6						0.362047
C1QTNF7													0.45156
C1R	0.312779			0.38303	0.51654	0.529358	0.539876	0.57416	0.405898	0.657873			0.707111
C1RL			0.322788		0.0612946	0.423126	0.36044	0.240568	0.418634	0.416735			0.444495
C1S	0.242795	0.410286	0.575482	0.31488	0.445185	0.509531	0.576269	0.635015	0.44216	0.598516			0.638606
C1orf109						0.201286		0.212159	0.0205516	0.124345
C1orf116				0.382974	0.625906	0.934481	0.898564	0.902115	0.818314				0.702763
C1orf122					0.472378	0.580956	0.59337	0.245921	0.397798	0.186778
C1orf123	0.355575		0.415133	0.0831146	0.482603	0.589821	0.753551	0.179383	0.358574	0.310575	0.185886		0.846013
C1orf131			0.227523			0.387805		0.428383				0.320595
C1orf174			0.227394		0.157657	0.380038	0.206672	0.109361	0.295054	0.337143	0.432076	0.338245	0.362786
C1orf198			0.49437	0.226424	0.710934	0.545649	0.733715	0.65586	0.765256	0.904057		0.530234	0.80429
C1orf21						0.663512	0.660543	0.673272	0.541469	0.786902			0.485288
C1orf210					0.829625	0.377527	0.669652
C1orf226					0.241853	0.631187	0.613435	0.789559		0.755523
C1orf27			0.280924	0.0670357				0.411152					0.40154
C1orf35			0.249976	0.367436	0.363034	0.719156	0.693922	0.499531	0.622023	0.449153			0.439389
C1orf43						0.166982				-0.0588126
C1orf50			0.306984		0.484503	0.506743	0.539852	0.490631	0.520763	0.328757		0.246477
C1orf52						0.143609	0.349341	0.23347	0.122748	0.194558		0.276301	0.209274
C1orf53						0.607949
C1orf56							0.147698
C1orf85			0.292874
C1orf87							0.591486
C1orf95													0.600134
C2	0.139221	-0.0808299	0.302876	0.439908	0.17311	0.342207	0.529569	0.0778261	0.265849	0.598281			0.00146628
C20orf112	0.502301
C20orf194						0.330398	0.299525			0.461286
C20orf24								0.336807
C20orf27	0.0228229		0.332718	0.428099	0.46312	0.517168	0.390057	0.447196	0.440026	0.440012	0.384138	0.478771	0.674551
C21orf2					0.0135088	0.262288	0.306296		0.302777	0.154224			-0.133109
C21orf33	0.282294		0.551893	0.112682				0.340257			0.561718
C21orf59			0.613756					0.445842			0.190047
C22orf28	0.23067
C2CD2					0.191603	0.441493	0.600613	0.439443		0.505912		0.687534	0.579208
C2CD2L					0.544436	0.478046	0.46532	0.439909	0.365116	0.549544		0.632222	0.643636
C2CD3						0.238415	0.256246	0.218047
C2CD4C										0.584069
C2CD5				0.259303	0.347439	0.408424	0.659103	0.613013	0.796518	0.539963		0.501356	0.645516
C2orf15													-0.146118
C2orf42						0.179021
C2orf43			0.614249										0.303287
C2orf47	-0.0454384		0.382983					0.255373			0.0303729		0.693464
C2orf49			0.215805		0.300652	0.219791	0.497562	0.257194	0.630052	0.316413		0.279993	0.489712
C2orf54							0.689578	0.594972	0.689076
C2orf68						0.233038
C2orf69					0.422385	0.395945	0.476967	0.423596	0.497209	0.279889		0.563278
C2orf72										0.703748
C2orf76					0.229944	0.193981	0.253325	0.192764	0.0584825	0.176438
C2orf88					-0.0717625	0.679145				0.829808
C3	0.165073	0.385739	0.268899	0.22423	-0.0534969	0.644911	0.236805	0.217523	0.181742	0.47598		0.526613	0.246357
C3AR1										0.776759
C3orf17			0.229894
C3orf33										0.152033
C3orf38			0.236638		0.571564	0.415837	0.408683	0.266463	0.512491	0.37039		0.325461	0.219601
C3orf58			0.427447		0.404822	0.609986	0.60372	0.601204	0.796284	0.520012			0.229618
C4A	0.0801178	0.386441		0.285656	0.403802	0.117907		0.434366	0.200349	0.473989		0.208091	0.128849
C4B				0.199465	0.436674	0.291795	0.156594	0.253384	0.139139	-0.0682627			-0.0772123
C4BPA	-0.0475461		0.0670442	-0.320502	0.100811	0.31981	0.332922						0.019615
C4BPB		0.00717626	-0.00642835	-0.0292435	0.0387399	-0.262213	0.0100038	0.0127307	-0.00948949	0.512918			0.208857
C4orf27			0.535051								-0.214791		0.00275078
C4orf3					-0.131892	0.0407605			0.223437	0.167421		0.336063
C4orf32								0.358042					0.677916
C4orf33					0.2709	0.208177	0.101017	0.23515	0.209792	0.0771305
C5	0.126075	0.132145	0.0192774	-0.0254109	0.176833	0.13068	0.198449	-0.110168	-0.130673	-0.199221			0.22919
C5AR1							0.552591		0.60719	0.755164			0.647124
C5orf15							0.404137		0.323434	0.301762
C5orf22			0.441356		0.209737	0.370612	0.497897	0.376564	0.655608	0.209499		0.452475
C5orf24			0.190004		0.335556	0.379475	0.477709	0.259609	0.338142	0.371552		0.347635	0.287233
C5orf30								0.657848
C5orf45													0.424613
C5orf51					0.478265	0.264177	0.733478	0.565405	0.666756	0.341126		0.401332	0.288386
C6		0.447134	0.127303		0.236568	0.321156	-0.123648	0.333584		0.258546			0.397361
C6orf106					0.480519	0.279591	0.468133	0.383355	0.534588	0.167978
C6orf120					0.374657		0.103334	0.156419
C6orf132					0.72092	0.838913	0.622069	0.494338	0.711515			0.78528	0.788833
C6orf136					0.112906					0.389066
C6orf203			0.396271	0.196778	0.0658744	0.393759		0.330569	0.261317	0.484168			0.71714
C6orf211	0.369586		0.646311										0.37178
C6orf47					0.314611	0.397599	0.493641	0.0845454	0.454437	0.357526		0.492776	0.293088
C6orf57			0.3178
C6orf58									0.555232
C6orf89					0.311322		0.261145	0.181212	0.119684	0.136614		0.25125
C7	0.122342	0.309176	0.609463	0.219136	0.330547	0.339582	0.423105	0.47888	0.135477	0.552022			0.52429
C7orf10													0.532439
C7orf25					0.281509	0.369486	0.592871	0.501579	0.6896	0.181138		0.521547	0.607099
C7orf26						0.116253	-0.0548154	0.102416	0.20397	0.0740289
C7orf41													0.766485
C7orf43					0.288	0.552148	0.364809	0.244058	0.274524	0.117118
C7orf50	0.448466		0.310824	0.337771	0.579427	0.33034	0.580642	0.311773	0.573426	0.176549		0.415309	-0.023657
C7orf55-LUC7L2								0.351288					0.193223
C8A			-0.136419				0.164218						0.0703812
C8B			-0.157516				0.018672						-0.0819732
C8G	0.0869113	-0.0627478	-0.160023		-0.11164	-0.196126	-0.105399	-0.116646	0.0651151	0.11389			-0.138759
C8orf33			0.509497		0.620689	0.581946	0.542556	0.455002	0.283617	0.546073	0.472625	0.449349
C8orf37					0.7624	0.695019	0.686658	0.587425		0.72402
C8orf44-SGK3								0.72257
C8orf59					0.228331	0.0868021	0.159322	0.1248	0.307571	0.147201
C8orf82				0.369014	0.245321	0.521443	0.567027	0.365533	0.463075	0.512072	0.428821	0.588646	0.162204
C9			-0.209847		-0.0476503		0.0869696		0.112182	0.480928			0.127039
C9orf114			0.234196								0.316534		0.0419482
C9orf142	0.124579		0.524394	0.34627				0.134614					0.418172
C9orf152						0.779901					0.0202844
C9orf16						0.359521		0.070499	0.275386	0.541967
C9orf172													0.333333
C9orf40					0.277796	0.25452	0.261375	0.423294	0.43752	0.174508
C9orf64	0.331843		0.746643	0.229879	0.809285	0.648541	0.672481	0.729299	0.641446	0.793902		0.731892	0.411624
C9orf66					0.668785
C9orf72							0.0785703			0.525529
C9orf78			0.476606		0.577988	0.318028	0.490208	0.541084	0.499631	0.284341	0.354341	0.376102	-0.0793767
C9orf89			0.371971										-0.00820653
CA1	0.31024		0.014677		0.247232	0.109944	-0.0334288		0.0760948	0.682985		0.0939616	0.0605005
CA11										0.61243
CA12		0.892987		0.580064	0.697634	0.825175	0.707319	0.831743	0.894724	0.842474		0.737321
CA13		0.638414			0.503438	0.626592	0.90832	0.671518	0.706012	0.684712		0.689098	0.673457
CA14										0.788448
CA2	0.527499	0.481414	0.329499	0.547152	0.390887	0.377115	0.252562	0.521811	0.831864	0.725368	0.530249	0.831006	0.711824
CA3		0.403919	0.103608		0.156471	0.33063	0.495387	0.389428	0.646633	0.839889			0.175069
CA4				0.390694	0.657667	0.288232	0.488565			0.707359			0.728573
CA5B					0.369064	0.618188	0.617893	0.019493	0.437127	0.549351			0.796884
CA8		0.811163	0.770398		0.369432	0.901682	0.921095	0.875037	0.443028	0.864651		0.660543	0.730205
CA9					0.754602	0.88596			0.873948	0.873779			0.0795505
CAAP1					0.235887	0.119353	0.388851	0.129883	0.194716	0.235028		0.328629
CAB39	0.141088	0.443776	0.398634	0.211676	0.638811	0.665484	0.798902	0.573676	0.886342	0.414595	0.426548	0.460824	0.679622
CAB39L	0.487133	0.705319	0.185485	0.472799	0.459452	0.61925	0.774461	0.883005	0.575718	0.818751			0.833807
CABIN1					0.153457	0.118895	0.350613	0.20842	0.00817009	0.476673		0.362906	0.439595
CABLES1		0.660293			0.689848	0.576588	0.672441	0.532822		0.784861
CABLES2										0.104713
CABP1										0.656265
CABYR		0.201367											0.333447
CACFD1						0.23249				0.17039			0.685735
CACHD1						0.692818	0.669716		0.486702	0.660841			0.654529
CACNA1A										0.240012
CACNA1B										0.7882
CACNA1C													0.603122
CACNA1E										0.653667
CACNA1F								0.254712
CACNA1S													-0.0784036
CACNA2D1		0.169959	0.122853	0.42162	0.836324	0.642154	0.687199	0.652628	0.809714	0.594162		0.795475	0.825784
CACNA2D2							0.875446			0.764292			0.527773
CACNA2D3								0.0838234		0.682746			0.306667
CACNB1		0.084127							0.676882	0.39337
CACNB2										0.745343			0.616825
CACNB3		0.460895				0.529813	0.261525	0.499279		0.321967
CACNB4		-0.0302309								0.43248
CACNG1													0.0818018
CACNG2										0.691485			0.302148
CACNG3										0.675361
CACNG6							-0.0290244		-0.326117
CACNG7										0.594888
CACNG8										0.401694			0.316228
CACTIN					0.283992	0.346915	0.393323	0.366772	0.468764	0.518132		0.284118	0.019162
CACUL1					0.430172	0.608477	0.676418	0.678939	0.584485	0.576636		0.459514
CACYBP	0.336271	0.710637	0.503953	0.544218	0.599811	0.760087	0.662744	0.598898	0.761781	0.345121	0.271545	0.446514	0.384192
CAD	0.291962	0.626651	0.716296	0.309396	0.485052	0.728239	0.734932	0.404238	0.723576	0.600717	0.586558	0.523613	0.352801
CADM1		0.618235	0.565402	0.443567	0.781422	0.639765	0.759881	0.820581	0.729545	0.329153	0.318512	0.799869	0.719157
CADM2										0.635844			0.756048
CADM3										0.464947			0.805133
CADM4		0.619182			0.378663	0.48595		0.355848	0.636505	0.620445		0.74228	0.754765
CADPS		0.26938								0.492022			0.743698
CADPS2		0.812916			0.539033	0.787689	0.8556	0.880971	0.656561	0.455164			0.728419
CALB1			0.164393		-0.00194394					0.790847	0.11812		0.180415
CALB2		0.574226	0.682216	0.718308	0.726721	0.849601	0.786211	0.838669	0.841377	0.746555	0.320301	0.749587	0.809751
CALCA							0.512519
CALCOCO1		0.230392		0.262029	-0.154274	0.319903	0.579006	0.383989	0.383911	0.308918		0.384273	0.43648
CALCOCO2			0.466693	0.186214	0.361705	0.570416	0.52736	0.538513	0.47363	0.689561		0.383783	0.692512
CALCRL					0.825375	0.615733	0.443608			0.833605			0.599695
CALD1	0.34803	0.35938	0.59747	0.333947	0.515332	0.839106	0.592688	0.780815	0.773608	0.810142	0.842531	0.838604	0.885955
CALHM2										0.732839
CALHM5									0.603822
CALHM6									0.739483
CALM1	0.236896								0.406116		0.0593813
CALM2				0.179774		0.186128	0.232217	0.150215		0.385714		-0.132085	0.384453
CALM3			0.251456				0.121534
CALML3		0.415608	0.0101393				0.23219		0.918173			0.171579	0.437739
CALML4				0.367456	0.761005	0.874657
CALML5		0.697954	0.462738					0.740853	0.881291		0.250878		0.683994
CALR	0.338048	0.715488	0.540046	0.329256	0.471697	0.665332	0.642089	0.646627	0.383464	0.721286	0.620699	0.487108	0.660708
CALU	0.387157		0.658811	0.277276	0.743883	0.562657	0.840763	0.671488	0.690971	0.818503	0.832228	0.711455	0.70066
CAMK1		0.291525	0.21266	0.297494	0.718688	0.567884	0.825503	0.532887	0.598513	0.734385			0.74764
CAMK1D		0.633781	0.434436	0.58974	0.7443	0.716068	0.914773	0.7422	0.62404	0.720915		0.692532	0.808288
CAMK1G			-0.182769							0.542498
CAMK2A		0.241012	-0.0315727						0.604644	0.65619			0.677156
CAMK2B		-0.0821157	-0.0783659					0.533071	0.600475	0.575164		0.0516719	0.713958
CAMK2D	0.36505	0.780771	0.635529	0.568994	0.636834	0.826067	0.930762	0.766758	0.75544	0.780433	0.569313	0.823586	0.644795
CAMK2G	0.113748	0.412215	0.305628	0.113572		0.635486	0.444624	0.185028	0.501347	0.776141		0.65438	0.869764
CAMK2N1										0.355668
CAMK2N2													-0.595657
CAMK4		0.190498			0.530072	0.730021	0.745947	0.63031		0.683463			0.732592
CAMKK1		0.552201				0.600548	0.537414	0.609641	0.214445	0.623043			0.649453
CAMKK2		0.502455	0.211672	0.313772		0.380396	0.440296	0.409966	0.425525	0.530748		0.552835	0.716525
CAMKMT					0.520072	0.418145		0.380493		0.208398
CAMKV										0.716645
CAMLG		-0.039466	0.207219		0.394324	0.292176	0.443646	0.21755	0.155569	0.243908		0.225636	0.269657
CAMP			-0.149894		0.121485	0.167396	-0.0982876	0.194964	0.137764				0.480103
CAMSAP1		0.138808	0.314916		0.390579	0.664347	0.531853	0.31741	0.509156	0.595337		0.464594	0.727039
CAMSAP2					0.751252	0.544336	0.684079	0.521693	0.761784	0.614174		0.623427	0.777747
CAMSAP3				-0.0412308		0.712903	0.675533	0.54074	0.787491	0.677984		0.820983	0.766236
CAND1	0.260462	0.305085	0.61421	0.343229	0.346253	0.389377	0.723815	0.369978	0.602015	0.581905	0.183112	0.325658	0.294706
CAND2	0.0531072	0.183752	0.0808625		0.409964	0.798649	0.728963	0.715242	0.680564	0.402288		0.128492	0.774661
CANT1	0.359866	0.668323	0.259435	0.570194	0.490731	0.576701	0.594527	0.69975	0.607324	0.483389		0.634892	0.622731
CANX	0.258209	0.226067	0.514836	0.331552	0.769747	0.328472	0.717573	0.260615	0.412728	0.458565	0.300948	0.516647	0.488176
CAP1	0.418826	0.670018	0.666733	0.289182	0.393017	0.592885	0.593532	0.603735	0.683966	0.777093	0.396236	0.622227	0.84664
CAP2	0.280323	0.743951	0.204387	0.253052	0.69915	0.688682	0.614237	0.785963	0.800964	0.708757		0.772266	0.859802
CAPG	0.511683	0.610871	0.621279	0.411362	0.827099	0.854185	0.782648	0.577231	0.703727	0.832752	0.531463	0.815511	0.829651
CAPN1	0.141994	0.555523	0.651532	0.282397	0.172012	0.649755	0.148714	0.350528	0.525467	0.615683	0.672454	0.44572	0.471947
CAPN11											0.10899
CAPN13		0.728982				0.85952	0.900494	0.814544
CAPN14									0.223833
CAPN15					0.514541	0.371229	0.219532	0.146226	0.0820098	0.0917007		0.429954
CAPN2	0.597572	0.720397	0.692885	0.540711	0.627795	0.714395	0.63412	0.687371	0.489363	0.646073	0.71477	0.675152	0.723114
CAPN3									0.476469				0.156111
CAPN5	0.435086		0.759545	0.515669	0.700325	0.778384	0.889899	0.59002	0.469984	0.80115		0.771557	0.76689
CAPN6		0.348874				0.905335
CAPN7		0.345354	0.179659	0.093479	0.28375	0.511148		0.49155	0.641077	0.143575		0.386725	0.0573079
CAPN8		0.301688					0.598928
CAPN9							0.746645						-0.138699
CAPNS1	0.240656	0.263881	0.320073	0.0838746	0.0233932	0.210169	0.611604	0.406089	0.209849	0.432492	0.379532	0.348571	0.425651
CAPNS2			0.0708027						0.856296
CAPRIN1	0.149368	0.372589	0.552861	0.36954	0.623347	0.437521	0.77655	0.45399	0.575963	0.714236	0.57021	0.385534	0.347085
CAPRIN2										0.314174
CAPS		0.782291	0.797843		0.263904	0.941059	0.756797	0.843801	0.509415	0.677699	0.196066	0.555299	0.468945
CAPZA1	0.268766	0.352367	0.169201	0.367449	0.600536	0.223801		0.408436	0.324935	0.665022	0.0682057	0.365062	0.658843
CAPZA2	0.127086	0.216306	0.280764	-0.0194679	0.237183	0.3565	0.343174	0.297452	0.29497	0.388646	0.601908	0.475581	0.68113
CAPZB	0.549997	0.40187	0.725917	0.370018	0.446207	0.425367	-0.046991		0.523076	0.708139	0.342558	0.475946	0.651875
CARD10					0.57823	0.506926
CARD11		0.468323			0.688661	0.732764	0.891297	0.6551	0.704362	0.789734
CARD14									0.776011
CARD16	0.393323	0.552192			0.527916	0.813482	0.452623		0.568283	0.822103
CARD18									0.828894
CARD19				-0.0481737	0.155801	0.438955	0.323048		0.120435
CARD6						0.752224	0.734662	0.639732	0.703671	0.826592
CARD8					0.375763	0.332911	0.57176	0.350116	0.632766	0.596562			0.556268
CARD9		0.394857	0.239373			0.712198	0.710876	0.577504	0.71196	0.742412
CARHSP1	0.196316	0.752425	0.568366	0.244873	0.619679	0.445384	0.724816	0.489117	0.740532	0.695634	0.663043	0.467381	0.680539
CARKD													0.478321
CARM1	0.291044	0.613735	0.671248	0.265619	0.394335	0.705214	0.708451	0.604159	0.528891	0.403216	0.70527	0.489004	0.564803
CARMIL1				0.474429	0.433511	0.827627	0.695617		0.873995
CARMIL2									0.529874
CARNMT1					0.525172	0.748996	0.721299		0.721626
CARNS1							0.0727982			0.882622
CARS	0.350609	0.7346	0.690971	0.269672	0.53453	0.759545	0.839918	0.529086	0.715334	0.671156	0.576505		0.41866
CARS2	0.563821	0.755523	0.389581	0.494905	0.588334	0.701913	0.61001	0.535644	0.517741	0.565294		0.568363	0.404511
CASC1		-0.216255
CASC3		0.114378	0.221151		0.322552	0.294517	0.466871	0.305798	0.177538	0.119963		0.340487	0.403703
CASC4		0.230136	0.489723	0.414125	0.554815	0.499184	0.574796	0.490928	0.628226	0.492913			0.564385
CASC5											-0.0793932		-0.518665
CASD1													0.3849
CASK	0.333085	0.686733	0.385174	0.609677	0.579746	0.387271	0.684187	0.611838	0.823948	0.694051	0.506371	0.676138	0.573393
CASKIN1										0.725108			0.453921
CASKIN2		0.559906	0.334476		0.76274	0.203161	0.507788	0.429928	0.196455	0.386506		0.397472	0.670699
CASP1	0.72754	0.689772	0.697273	0.678833	0.769417	0.802094	0.813096	0.769598	0.859393	0.844836	0.293461	0.805016	0.889969
CASP10		0.604676	0.714329	0.51631	0.583963	0.876353	0.844303	0.775238	0.905485	0.704898			0.814286
CASP12								0.0237492			-0.13215
CASP14								0.617242	0.788053		0.222106		0.515426
CASP2		0.693922	0.490885	0.181274	0.333008	0.647616	0.682853	0.584477	0.616506	0.6071		0.52806
CASP3	0.0935213	0.616598	0.588298	0.253144	0.630717	0.577086	0.786471	0.726515	0.596631	0.783908	0.449773	0.537234	0.671249
CASP4		0.561485	0.57032		0.757534	0.738572	0.760712	0.689524	0.905426	0.900878		0.731034	0.832401
CASP5		0.206406
CASP6	0.199913	0.735184	0.63363	0.372715	0.567028	0.810427	0.828939	0.704211	0.667327	0.321212	0.245318	0.624681	0.816023
CASP7		0.754646	0.679229	0.452483	0.680798	0.6753	0.77767	0.834499	0.732986	0.87269		0.529747	0.730463
CASP8	0.148055	0.544594	0.687878	0.408595		0.665845	0.745996	0.618828	0.777974	0.854323	0.631277	0.604489	0.777063
CASP9		0.554062			0.325913	0.627497	0.561123	0.432677	0.375147	0.401719
CASQ1									0.737133				0.57083
CASQ2									0.870776				0.832569
CASR					0.0356654
CASS4		0.0519271					0.530025
CAST	0.200104	0.422151	0.696049	0.623121	0.435861	0.795257	0.599382	0.300501	0.794418	0.837934	0.713384	0.588195	0.717324
CASTOR1									0.418292
CASTOR2						0.428348			0.678784
CASZ1		0.31391				0.76723	0.558428	0.659627	0.501996			0.718552	0.740122
CAT	0.21141	0.244126	0.480053	-0.00310059	0.00678733	0.581228	0.348287	0.337746	0.36502	0.243364	0.739977	0.688085	0.657714
CAV1	0.437708	0.0815313	0.357635	0.284462	0.707145	0.577841	0.506733	0.533925	0.817224	0.889845	0.761013	0.854178	0.793401
CAV2			0.20844		0.583315	0.598755	0.101379		0.531971	0.835634		0.850097	0.790036
CAV3									0.734922
CAVIN1						0.738973			0.428736
CAVIN2						0.817232			0.626311
CAVIN3						0.616071			0.504449
CAVIN4									0.797092
CBFA2T2						0.429663	0.29278	0.370394				0.518314
CBFA2T3									0.380438
CBFB	0.358718	0.697779	0.398152	0.291303	0.307693	0.43175	0.446061	0.616577	0.515158	0.512455		0.499504	0.707241
CBL		0.545938	0.263781	0.225944	0.389085	0.477851	0.565809	0.340504	0.549602	0.486048		0.48806	0.801825
CBLB		0.459205	0.236091		0.251942	0.636253	0.577477	0.408501	0.623345	0.1412		0.460071
CBLC									0.71713
CBLL1	0.025158	0.279895	0.113751		0.176075	0.280086	0.0548207	-0.000360187	0.476347	0.362709		0.150522	0.301059
CBLN4										0.397969
CBR1	0.0704704	0.773057	0.557387	0.159174	0.695811	0.730426	0.750219	0.648758	0.870517	0.689524	0.759742	0.682018	0.693647
CBR3	0.442394	0.771888	0.518166	0.455281	0.712099	0.648323	0.833546	0.721198	0.786462	0.605492		0.785697	0.807703
CBR4	0.14098	0.547107	0.449879	0.208809	0.10472	0.378545	0.280631	0.560084	0.332874	0.130192		0.219657	0.444363
CBS		0.663939	0.717451			0.820395		0.595838		0.730847	0.250869	0.699677	0.55743
CBWD1												0.404422
CBWD2		0.400526					0.303262	0.31403	0.0537919	0.278071			0.306141
CBX1	0.0117441	0.504267	0.437813	0.0584977	0.554958	0.385039	0.387071	0.281545	0.458726	0.288002	0.37066	0.292252	0.529703
CBX2						0.86378		0.725911	0.573093	0.759456		0.608175
CBX3	0.0455994	0.201812	0.264059	0.0933594	0.204455	0.558498	0.370998	0.291173	0.36019	0.392146	0.241883	0.0786226	0.295196
CBX4		0.653653			0.202321	0.490597	0.515254	0.44789	0.389839	0.399579		0.571603
CBX5	0.229438	0.465517	0.50008	0.397014	0.405713	0.680777	0.632162	0.548068	0.714584	0.492987	0.613343	0.429371	0.283776
CBX6		0.435209				0.731011	0.345927	0.446289		0.248533
CBX7						0.528344							0.610592
CBX8		0.434483	0.299404	0.349896	0.155109	0.682705	0.499905	0.343998	0.608027	0.644515		0.566125	0.425188
CBY1						0.612108
CC2D1A	0.372904	0.716014	0.645198	0.285661	0.382551	0.42016	0.511116	0.418901	0.598711	0.576092		0.493124	0.374931
CC2D1B	-0.124524	0.516248	0.387448	0.219786	0.570048	0.536505	0.676947	0.343523	0.716984	0.715065		0.62237	0.203081
CC2D2A						0.428421				0.35269
CCAR1	0.0197818	0.168206	0.154742	0.261571	0.344397	0.478952	0.397873	0.372083	0.459379	0.280643	0.267639	0.324193	0.371552
CCAR2				0.60976	0.647322	0.740649	0.659437	0.660388	0.827939	0.541732		0.448421	0.314024
CCBL1		0.28539											0.610688
CCBL2		0.513033	0.541553								0.676848		0.284169
CCDC101		0.174752	0.116827
CCDC102A		0.166628	0.246922		0.36667	0.654834	0.662025	0.346014	0.340091	0.644675		0.632278	0.871162
CCDC104													0.821599
CCDC109B			0.408661
CCDC112		-0.0463203
CCDC115		-0.034775			0.285123	0.0404599	-0.0639332	0.0433248	0.233224	0.0235003		0.174272	-0.184989
CCDC117		0.418849			0.245849	0.676684	0.700238	0.519418	0.564863	0.432029		0.532723
CCDC12		0.0604325	0.318444		0.317939	0.305733	0.294114	0.243027	0.201557	0.338602	0.0207487	0.186443	0.176568
CCDC120								0.245608	0.61144	0.731664
CCDC121		0.272439
CCDC124	0.041775	0.282466	0.563758	0.310338	0.262334	0.519891	0.549916	0.22749	0.475133	0.470056	0.686684	0.50323	0.432487
CCDC127		0.425482	0.437004		0.547731	0.510844	0.467556	0.556282	0.546846	0.216067		0.427166	0.449761
CCDC13		0.0963925					0.156669	0.0394257
CCDC130					-0.0284421	0.143411		0.0446204		0.451043
CCDC132		0.377674	0.272263										-0.00916927
CCDC134		0.636119	0.44593	0.382613	0.328208	0.660191	0.547143	0.519238	0.69308	0.501633		0.569851	0.398197
CCDC136										0.288646
CCDC137						0.309142			0.390211			0.290243
CCDC138						0.589661
CCDC141							0.123721						0.297641
CCDC148		0.00384982
CCDC149		0.488722				0.364626	0.365046	0.602228		0.303004
CCDC15	0.0185347
CCDC150		0.241014										0.0820789
CCDC151		0.1066					0.383859
CCDC157		-0.223835
CCDC158									0.23298
CCDC160		-0.238453						-0.1377
CCDC167												0.357191
CCDC168							0.0635441	-0.0669491
CCDC170						0.712005	0.582274
CCDC174					0.255516	0.467829	0.332564	0.399943	0.439587	0.409029		0.366181
CCDC175							-0.0249418
CCDC177										0.545986
CCDC181							0.407524
CCDC186					0.779258	0.768281	0.760856		0.718717	0.26253
CCDC22	-0.0293613	0.0848042	0.0207922	0.0932353	0.2519	0.0307623	0.148975	0.078653	0.138563	0.310835		0.387603	0.0350202
CCDC23		0.477674
CCDC25	0.1964	0.786032	0.587167	0.487113	0.744355	0.544696	0.771071	0.689537	0.764636	0.425417		0.588877	0.37877
CCDC28A		0.418527			0.675219	0.375588	0.60403	0.250653	0.351853	0.390563
CCDC32						0.652729			0.312092
CCDC39		0.02
CCDC43		0.615137	0.263546	0.258814	0.45016	0.351754	0.629457	0.56017	0.451193	0.225566		0.334135	0.298836
CCDC47	0.174043	0.184278	0.450545	0.179577	0.082711	0.0712128	0.547226	0.401823	0.468637	0.572096	-0.0305422	0.406453	0.585388
CCDC50		0.391642	0.507174	0.326878	0.759193	0.561843	0.693682	0.34493	0.825389	0.538528	0.80505	0.589766	0.723989
CCDC51	0.231123		0.189365	0.0312368	0.305748	0.316962	0.497671	0.433678	0.315466	0.487891	0.344219	0.447135	0.505775
CCDC53		-0.0266511	0.268234					0.379825					0.231573
CCDC57		0.0995324					-0.118428	-0.00856449
CCDC58	0.168338	0.320514	0.349311	0.231631	0.49631	0.393078	0.608585	0.278393	0.414231	0.21953	0.470755	0.441986	0.566923
CCDC59												0.275503
CCDC6	0.37358	0.573583	0.667618	0.153424	0.634506	0.948183	0.748565	0.755126	0.635478	0.708745	0.601286	0.599818	0.643748
CCDC61					0.293603	0.356423	0.128409	0.388159	0.328707	0.227718
CCDC64B		0.553999
CCDC65					-0.305615
CCDC66		0.0891229
CCDC67		-0.0402715
CCDC68							0.321534
CCDC69													0.532399
CCDC7								-0.0464996
CCDC71L								0.532691				0.527709
CCDC8		0.417423	0.642564		0.90087	0.903958	0.63511	0.662173	0.788195	0.861608			0.741268
CCDC80		0.38533	0.598552		0.685749	0.770458	0.705818	0.75539	0.69163	0.569685			0.722396
CCDC82					0.111355	0.182126	0.308944			0.292282		0.532798	0.278687
CCDC84												0.352568
CCDC85A							0.338844			0.666296
CCDC85B						0.436242				0.268248		0.350004
CCDC85C		0.342994			0.587102	0.406421		0.222539	0.540714	0.404539		0.598304
CCDC86		0.570719	0.382967	0.292634	0.368064	0.404799	0.594527	0.399804	0.550864	0.277032		0.306212	0.452571
CCDC87		-0.084238
CCDC88A		0.504325	0.302039		0.712143	0.801485	0.825013	0.521835	0.734167	0.673976		0.77423	0.737305
CCDC88B		0.258036			0.559997	0.684168	0.59988	0.282138	0.545767	0.746805
CCDC88C		0.670427	0.40932		0.590344	0.763793	0.696278	0.317883	0.65104	0.602177		0.64996
CCDC9		0.121742	0.415642	0.188756	0.267946	0.325467	0.521232	0.252848	0.382726	0.398145		0.352872	0.606177
CCDC90B		0.36505	0.376477		0.169771	0.301566	0.517959	0.223918	0.425554	0.0687941		0.426057	-0.0522409
CCDC91		0.709176	0.485805	0.187354	0.423908	0.512306	0.744983	0.568008	0.576116	0.453309		0.559248	0.525158
CCDC92		0.401636			0.311273	0.260613	0.620852	0.439833	0.359337	0.604527			0.767041
CCDC93		0.3218	0.254087	0.01987	0.264464	0.0236669	0.188148	0.143077	0.099717	-0.0346691		0.284833	0.0977713
CCDC94		0.481005	0.308917					0.567922					0.190254
CCDC97		0.260783	0.401102		0.335149	0.433511	0.530651	0.256338	0.33704	0.375881		0.438829	0.512239
CCDC9B						0.715538			0.612885
CCK										0.64916
CCL14					0.275776	0.524619	0.612398	0.581847	0.253005
CCL18	0.111875				0.121487	0.454184	0.610952	0.238823	0.620322	0.665912
CCL20						0.695234
CCL21				0.471537			0.78721	0.677582	0.770016
CCL5		0.691717				0.4383	0.787985	0.662989	0.804234	0.448658
CCM2		0.0486265	0.0108107		0.583469	0.195209	0.825575	0.131855	0.594177	0.53671		0.604133	-0.152901
CCNA2						0.893466		0.472558	0.680323	0.68334		0.344431
CCNB1		0.771908	0.639511			0.85259		0.744624	0.754273	0.820258		0.215124
CCNB2								0.723076				0.35896
CCNC		-0.0571011				0.16042		0.129075
CCND1		0.848828			0.67525		0.684861	0.833488	0.651241			0.69551
CCND2										0.699046
CCNDBP1		0.158543					0.0842037	0.120345	0.223332	0.4553
CCNE1						0.845383
CCNH		0.146347	0.189943		0.0884879	0.0910001	-0.102414	0.0815197	-0.143534	-0.0387508		0.153557	0.131888
CCNK	-0.0260537	0.233314	0.0463016	-0.0161466	-0.0617999	0.337174	0.195583	0.0593483	0.298222	0.185962	-0.0367356	0.0838339	0.417744
CCNL1		0.145098	0.152449			0.0969935		0.0248595	0.359263	0.169079		0.208523
CCNL2						0.0657632	0.0939526	0.313967		0.1191
CCNT1		0.0251899	0.280224		0.316478	0.642751	0.559036	0.336267	0.672832	0.319307		0.328595	0.279318
CCNT2		0.354179			0.322005	0.270197	0.278391	0.209014		0.209944		0.222752
CCNY		0.342857	0.384781		0.575506	0.206685	0.469009	0.148902	0.297765	0.468237		0.363313
CCNYL1		0.275204	0.0292289		0.0170857		0.486272	0.398707	0.578012	0.0748419		0.632084
CCP110						0.542995	0.255064	0.36785	0.103086	0.443105		0.480868
CCPG1						0.346443	0.429317		0.341961	0.491503		0.567154	0.373449
CCR1										0.739079
CCRL2							0.58852
CCS	0.0735546	0.369375	0.171018	0.194221	0.443977	0.161578	0.3995	0.136554	0.549957	0.471503	0.466342	0.367036	0.347388
CCSAP						-0.0224021				0.445628			0.672506
CCSER2						0.5197		0.309817	0.37268	0.424029
CCT2	0.17995	0.461251	0.30757	0.239663	0.154395	0.306582		0.163641	0.277668	0.312999	0.111985	0.283024	0.638922
CCT3	0.241595	0.273875	0.182627	0.265733	0.00210869	0.232079	0.404323	0.396889	0.157252	0.198392		0.183693	0.526538
CCT4	0.0754831	0.302455	0.301901	0.192548	0.281026	0.216826		0.3785	0.25977	0.435263	0.257927	0.19744	0.264369
CCT5	0.200105	0.28457	0.211127	0.211367	0.0593178	0.283892		0.232658	0.0628232	0.197984	0.20789	0.179029	0.452287
CCT6A	0.0162207	0.177791	0.351005	0.235694	0.35896	0.279882		0.222499	0.251407	0.341484	0.343313	0.299947	0.356114
CCT6B	0.138062	0.0286382	0.143309		0.190287	-0.0241515					0.120801		0.189416
CCT7	0.224169	0.18796	0.065256	0.14919	0.0253701	0.164779		0.183699	0.256409	0.340804	0.0951831	0.149466	0.490376
CCT8	0.199766		0.288959	0.377024	0.328867	0.304125	0.429461	0.331729	0.53155	0.40475	-0.0710737	0.331371	0.294798
CCZ1				0.00727201	0.0992729	0.32411		0.292039	0.26786	0.0256277		0.362816
CCZ1B													0.46188
CD101							0.429642		0.426129
CD109		0.818995	0.840282	0.356626	0.645115	0.698466	0.663532	0.799882	0.782691	0.869351	0.540849	0.819456	0.836664
CD14	0.437216	0.157101	0.591373	0.504707	0.756139	0.80029	0.766476	0.560024	0.75389	0.863871			0.464528
CD151	0.179202	0.34919	0.565604	0.0988739	0.377938	0.336371	0.583127	0.303571	0.646899	0.586024		0.612592	0.751169
CD163	0.505944		0.667913	0.489162	0.705899	0.795753	0.598449	0.628188	0.811421	0.869796			0.599083
CD163L1							0.631408		0.716603				0.379649
CD164						0.0450189
CD177				-0.0201864		0.476543	0.374747		0.595516	0.60566			0.209503
CD180					0.49464		0.500394	0.650015	0.265004	0.80918
CD1A							0.845055		0.740101
CD2		0.175222			0.822563	0.586063	0.748764	0.688517	0.860535				0.516774
CD200			0.700533		0.531106	0.565053	0.430004		0.52022	0.561348
CD207							0.880747		0.822443				0.256452
CD209		0.430681		0.249566	0.696123	0.769088	0.752163	0.737942	0.754329				0.2832
CD247							0.57973
CD248		0.10865		0.401571	0.654033	0.65027	0.584023	0.676299	0.587984	0.617699			0.809825
CD274							0.788483			0.759258		0.790178
CD276	0.108466	0.356108	0.466848	0.32114	0.367065	0.460671	0.672481	0.48722	0.630772	0.745826	0.628155	0.700702	0.836078
CD2AP	0.147957	0.565167	0.594713	0.345656	0.712626	0.789914	0.812781	0.723297	0.660753	0.786815	0.673096	0.539647	0.64956
CD2BP2	0.203052		0.321064	0.181594	0.328592	0.216058	0.432004	0.55779	0.107418	0.0810019		0.223155	-0.168301
CD300A		0.0253061				0.735567	0.66374	0.413864		0.858689
CD320						0.632057	0.64265			0.459814		0.599137
CD33										0.749821
CD34		0.253589	0.032962	0.159307	0.750767	0.667628	0.426306	0.648231	0.550227	0.759604			0.82799
CD36		0.546172	0.630237	0.447026	0.833809	0.656918	0.516065	0.732737	0.802359	0.529289			0.809096
CD38		0.628112	0.745921	0.443322	0.749001	0.858623	0.755156	0.747883	0.548404	0.846283		0.417576	0.691229
CD3E							0.793609		0.725045				0.751952
CD3EAP		0.520456	0.33103	0.301321		0.549807	0.597295		0.536705	0.516413	0.502688	0.3165	-0.156445
CD3G									0.837687
CD4		0.462626			0.765936	0.582326	0.799371	0.67056	0.832161	0.915857
CD40			0.614524		0.538956	0.724878	0.762974	0.629584	0.831876	0.694842		0.846661	0.51129
CD44	0.47217	0.596143	0.64934	0.518909	0.832085	0.640762	0.685242	0.623575	0.688811	0.722771	0.887207	0.825175	0.811916
CD46	0.341229	0.411864	0.569986	0.527474	0.209331	0.524629	0.670472	0.49958	0.634425	0.210093	0.534974	0.690636	0.583899
CD47	0.332288	0.469258	0.699545	0.308228	0.472367	0.677735	0.724915	0.280846	0.638344	0.158293	0.683068	0.721439	0.641449
CD48				0.195219	0.708774	0.69168	0.793855	0.700027	0.868257	0.737762			0.751224
CD5							0.795433	0.715691	0.809944
CD53			0.475974			0.641807	0.659123		0.727646	0.768027
CD55	0.168335	0.323729	0.595958	0.250196	0.607587	0.749121	0.746591	0.725083	0.502484	0.481163	0.509266	0.703867	0.453896
CD58		0.521045			0.415894	0.56985	0.7055	0.427846	0.569392	0.412319	-0.18194	0.619941	0.813653
CD59	0.121027	0.490181	0.647471	0.287188	0.20742	0.621864	0.707713	0.283262	0.672032	0.447013	0.810053	0.762939	0.199322
CD5L			-0.00936926		-0.383048		-0.106301			0.251535			-0.109268
CD63	0.310521	0.356458	0.39799	0.0988662	0.445086	0.45591	0.607458	0.40984	0.497185	0.725306	0.1185	0.641413	0.542072
CD68										0.513888
CD7							0.760608
CD70					0.823024						0.46584
CD72													-0.0921307
CD74	0.693972	0.544243	0.765481	0.521546	0.878751	0.686754	0.790303	0.644933	0.884054	0.708893		0.740448	0.679138
CD79A							0.831199		0.799342
CD81	0.229928	0.339275	0.63786	0.101547	0.25894	0.450598	0.729576	0.328283	0.393842	0.3553	0.159055	0.643076	0.609533
CD82			0.567563	0.169749	0.701344	0.78134	0.607069		0.659337	0.643488		0.738725	0.630571
CD84						0.67053	0.64485	0.360761		0.752084			0.501603
CD86							0.440071
CD8A							0.814368	0.717297	0.741281				0.321425
CD9	0.401267	0.592227	0.697023	0.290511	0.526875	0.540621	0.648581	0.54532	0.847241	0.408596	0.825891	0.850312	0.70132
CD93		0.409643			0.7101	0.66824	0.504758	0.619451	0.574703	0.62209			0.742506
CD97	0.245332		0.676606										0.777197
CD99		0.144594		0.319041	0.45742	0.760599	0.660834	0.572455	0.445354	0.696623	0.642382	0.74635	0.75692
CD99L2		0.406257			0.36064	0.621438	0.506562	0.551369	0.709197	0.516759		0.726462	0.825924
CDA		0.163764		0.29651	0.661029	0.527925	0.533783	0.406731	0.73384	0.684082	0.505904	0.726881	0.817421
CDADC1										0.0736496
CDAN1		0.54449				0.467165	0.487243	0.36619	0.394732	0.172443
CDC123		0.586324	0.423847		0.191041	0.294818	0.534693	0.681932	0.314446	0.653049		0.442819
CDC16		0.340795	0.292009	0.368529	0.302926	0.0820803		0.311958	0.603924	0.593012		0.435678	0.196607
CDC20		0.64538				0.77952		0.691826	0.662745			0.324868
CDC23		0.414027	0.162436	-0.178979	0.463801	0.222702		0.351044	0.303221	0.37483		0.150153	0.410087
CDC25C												0.367316
CDC26						0.270149	0.292145	0.208988	0.0561652	0.296945		0.144865
CDC27		0.603156	0.421575	0.404356		0.455075	0.634191	0.219805	0.410244	0.28449	0.347208	0.382741	0.139492
CDC34		0.380971			0.310592	0.253493	0.647147	0.381911	0.561675	0.540804		0.415839
CDC37	0.131581	0.539041	0.636821	0.462612	0.422714	0.368851	0.683727	0.477135	0.7093	0.489746	0.264298	0.583618	0.24528
CDC37L1		0.607773	0.636986		0.51989	0.60664	0.60309	0.724857	0.845589	0.627916		0.58915	0.745486
CDC40		0.478083	0.518756	0.253192	0.327692	0.578658		0.478613	0.45394	0.420186		0.391384	0.176967
CDC42	0.0114889		0.21898	0.165951	0.0437772	0.292051	0.306007	0.0602238	0.148238	-0.0900309	0.134701	0.185114	-0.0363136
CDC42BPA		0.489363	0.417405	0.398343	0.769239	0.646916	0.868375	0.71363	0.7338	0.628732		0.645617	0.774335
CDC42BPB	0.151749	0.596143	0.455967	0.2591	0.789088	0.330341	0.674125	0.502065	0.756598	0.524626		0.554142	0.214882
CDC42BPG		0.62858	0.334123		0.530207	0.699932	0.701149	0.633546	0.616777
CDC42EP1		0.715196	0.570964	0.30869	0.522163	0.64457	0.69617	0.503372	0.451933	0.701311		0.754105	0.619248
CDC42EP2		0.154067			0.406085	0.463898	0.428343	0.174975	0.369554	0.707137
CDC42EP3						0.53252	0.564787	0.651769				0.778011	0.638455
CDC42EP4		0.651373	0.623134	0.20993	0.400914	0.6213	0.711507	0.714547	0.679262	0.710489		0.712945	0.426987
CDC42EP5		0.211483			0.651748	0.692391	0.596069	0.523371	0.629834	0.767322
CDC42SE1									0.477685	0.582171
CDC42SE2					0.525136	0.351942	0.625764	0.216944	0.23682	0.486951			0.417761
CDC5L	0.0987572		0.307492	0.195908	0.337675	0.395538	0.439894		0.512999	0.581843	0.329456	0.151646	0.0392409
CDC73	0.223659	0.0149036	0.267377	0.261936	0.36064	0.658249	0.369164	0.315455	0.449937	0.203587	0.261944	0.226887	-0.0227544
CDCA2		0.361267						0.585137				0.359553
CDCA3												0.309858
CDCA5		0.368547						0.695	0.72339			0.37704
CDCA7L								0.427832		0.834966		0.542259
CDCA8								0.745533				0.291942
CDCP1		0.53486	0.410767		0.809796	0.597855	0.806525	0.698037	0.78418	0.80393		0.836928
CDH1	0.229012	0.622326	0.299724	0.198041	0.650903	0.555538	0.484201	0.604668	0.671762	0.721558	0.496756	0.783187	0.741155
CDH10			-0.0891349							0.589239
CDH11		0.382116	0.750763	0.49571	0.839246	0.805483	0.809406	0.815214	0.815297	0.67812			0.837367
CDH13			0.452881	0.211873	0.815622	0.699572	0.538148	0.635975	0.609033	0.63624		0.616554	0.92374
CDH16					0.26609
CDH17	0.411016			0.591512									0.301301
CDH18										0.52242
CDH19													0.668146
CDH2			0.823882		0.489358	0.871017		0.609412		0.347471	0.677899	0.837809	0.91394
CDH20										0.806951
CDH3		0.33069	0.280267			0.797044			0.645494			0.75089	0.42339
CDH4										0.756302		0.277067
CDH5		0.372531			0.725069	0.700316	0.615537	0.676612	0.617622	0.625591			0.699973
CDH6			0.849616		0.715679	0.810381				0.668089	0.353143		0.575774
CDH8										0.47323
CDH9										0.150384
CDHR2					0.751977
CDHR5				0.324572	0.737018
CDIP1					0.382791					0.604527
CDIPT		0.458571	0.489586	0.258754	0.494607	0.326632	0.457836	0.218751	0.128631	0.557056	-0.0447107	0.498934
CDK1		0.727586		0.485799	0.597679	0.877526	0.904849	0.819874	0.781013	0.850105	0.450919	0.353124
CDK10		0.385584
CDK11A						0.316932		0.265114	0.401513	0.491624		0.233868
CDK11B		0.645295		0.424471	0.323321	0.252024	0.341438	0.355147	0.118168	0.324218		0.249013	0.217363
CDK12		0.413676			0.26162	0.709659	0.503954	0.54916	0.404642	0.229759		0.264123	0.534248
CDK13		0.435418			0.217189	0.460002	0.756523	0.276057	0.503515	0.458132		0.327806	0.220525
CDK14		0.114143			0.619251	0.404956	0.535758	0.488535		0.563562			0.668684
CDK16		0.444828			0.393413	0.599051	0.389897	0.415421	0.296164	0.404787		0.527227	0.325078
CDK17		0.142899			0.582645	0.455107	0.618538	0.567645	0.477639	0.314113		0.548246	0.697897
CDK18		0.430041				0.610223	0.421761	0.507441	0.603567	0.687792
CDK19		0.386621				0.678787	0.423552	0.555219	0.407744	0.599932		0.349683
CDK2	0.217445	0.547049	0.650282			0.783729	0.835791	0.64054	0.739009	0.785813	0.635835	0.519993	0.615088
CDK20		-0.0660268					-0.349999	0.0318286
CDK2AP1		0.319404	0.133985		0.198875	-0.082044	0.377551	0.233792	0.074301	0.224465		0.170498
CDK3		0.358796								0.0350649		-0.00329309
CDK4	0.115912	0.328404	0.241695	0.175231	0.336928	0.396127	0.285094	0.346295	0.405869	0.458528		0.4296	0.45962
CDK5	0.134853	0.688603	0.683914	0.647524	0.597922	0.617931	0.687253	0.387751	0.544182	0.589536		0.636512	0.482076
CDK5RAP1						0.0366961		0.124819	0.21835			0.294052
CDK5RAP2		0.261251	0.328939		0.641282	0.584214	0.579496	0.375438	0.396172	0.342313		0.456129	0.237307
CDK5RAP3	0.0839446	0.114027	0.0601625	0.00860868	0.15411	-0.109973	0.132719	-0.0146256	0.424471	0.0153618	0.0326297	0.15929	0.23868
CDK6	0.223997	0.749094	0.629697	0.314029	0.769846	0.705888	0.765877	0.781469	0.787409	0.822412	0.238545	0.70453	0.613639
CDK7		0.311748	0.181906		0.164708	0.160471	0.338016	0.249084	0.37595	0.274966		0.322376	0.339646
CDK8		0.137647										0.464345
CDK9	0.00490312	-0.0135593	0.236795	-0.0543259	-0.0105215	0.115563	0.262269	0.169285	0.0864261	-0.00759431		0.101835	0.201976
CDKAL1		0.526589	0.42026		0.385593	0.526802	0.555684	0.420259	0.501132	0.569833		0.434807
CDKL2							0.0779033	-0.0433347
CDKL3							0.124397
CDKL5		-0.184496			0.765384	0.00466539	0.54298	0.323675		0.588126
CDKN1A						0.621551		0.604822	0.542616	0.618043
CDKN1B		0.593805	0.405118	-0.0137952	0.389997	0.651347	0.603516	0.628545	0.606593	0.611639		0.438529	0.535423
CDKN1C					0.683268	0.621261
CDKN2A		0.597312	0.783049			0.710871	0.59798	0.534043		0.795015	0.35757	0.575559
CDKN2AIP	0.256194	0.371537	0.583018	0.342964	0.488929	0.544823	0.650556	0.506782	0.518333	0.263006	0.280888	0.561805	0.475021
CDKN2AIPNL		-0.0205728			-0.0805702	0.253467	0.172166	0.127721	0.0937978	0.200668		0.158603
CDKN2B		0.497926					0.179105		0.431834
CDKN2C		0.0396259	0.367361	-0.0476065	0.645774	0.482054	0.274215	0.446912	0.542452	0.633222		0.710203	0.807939
CDKN2D										0.447042
CDNF									0.143978
CDO1		0.266939								0.217687
CDPF1						0.139375			0.143919	0.087377
CDR2		0.647095			0.749275	0.479167	0.697243	0.587655		0.459324		0.554727
CDR2L		0.75175	0.621266			0.838434	0.809742	0.299289	0.42639	0.641843		0.680468
CDS1						0.552958	0.509236		0.497241	0.751676
CDS2	0.352392	0.350791	0.46629	0.326086	0.0917058	0.298042	0.403575	0.116757	0.649403	0.648769		0.57011	0.693189
CDSN									0.848533				-0.021978
CDV3	0.269967	0.741262	0.498405	0.351514	0.60449	0.548267	0.730208	0.595062	0.539996	0.540928	0.527623	0.410919	0.47406
CDX2				0.641686
CDYL		0.290766	0.431814		0.313579	0.58038	0.681176	0.610833	0.477112	0.420371		0.494037	0.554515
CDYL2		0.500403				0.74451		0.672944
CEACAM1	0.304292	0.661826		0.278247	0.319664	0.678876	0.569632	0.544666	0.329174		0.298295	0.771641	0.740818
CEACAM5	0.421657			0.301037		0.865155	0.920934	0.601412	0.760681			0.53094	0.539905
CEACAM6	0.506668			0.330932			0.805295						0.558019
CEACAM7				0.460108		0.849562							0.414714
CEACAM8	0.160221					-0.223264	-0.109516		0.168655				0.291774
CEBPA							0.781796
CEBPB		0.698597	0.5268		0.633045	0.705395	0.6215	0.77235	0.559994	0.777158	0.412916	0.465437	0.421827
CEBPD						0.451618	0.616028		0.566578	0.593519
CEBPG						0.479115		0.446112		0.280734
CEBPZ	0.0345144	0.39737	0.377658	0.176226	0.0994926	0.492885	0.460677	0.467664	0.724671	0.380903	0.0486129	0.342623	0.423962
CEBPZOS					0.39931			0.413887	0.605315	0.150699
CECR1		0.500292						0.54218					0.274411
CECR5	0.332913	0.738808	0.426049					0.50482			0.339173		0.726648
CEL						0.631607							0.148332
CELA2A													0.101413
CELA2B													-0.142056
CELA3A													0.0648148
CELA3B													-0.0260407
CELF1		0.427586		0.184562	0.275227	0.391543	0.458726	0.365692	0.408946	0.627458	0.641973	0.34064	0.0964165
CELF2		0.695324		0.381467		0.888773	0.792809	0.599007	0.800709	0.590254	0.522535	0.660492	0.715857
CELF4										0.876104
CELSR1		0.730859	0.324832		0.551564	0.615192	0.667038	0.823363	0.541965			0.737103
CELSR2		0.675719	0.318007		0.56314	0.589686		0.745761	0.630719	0.561942		0.666267
CEMIP						0.740868	0.87116		0.721719
CEMIP2						0.676471			0.630768
CEND1										0.701138			0.689643
CENPB		0.44547	0.240775		0.254195	0.410048	0.433087	0.124575	0.184554	-0.0374644		0.423812	0.248373
CENPC					0.0965382	0.216005	0.081194	0.0504426	0.418335	0.210464		0.281335	0.28388
CENPE		0.0402688	0.080783				-0.00306863	0.114371				0.35914
CENPF		0.667621	0.103682			0.905783	0.486591	0.772415	0.801587	0.71572		0.355038	-0.252803
CENPH						0.659083		0.626913	0.416451	0.57128		0.32313
CENPI		-0.0575687										0.237281
CENPJ		-0.0528947					-0.146406	0.0705796
CENPK												0.209211
CENPM								0.335604			0.301491
CENPQ								0.270853				0.202658
CENPT												0.276159
CENPU						0.53506						0.331151
CENPV	0.357077	0.687025		0.384777	0.874764	0.714809	0.805478		0.631422	0.878763		0.813212	0.760176
CENPX						0.230491			0.339439
CEP104						-0.0117708	0.121473	-0.032108		0.136302
CEP112					0.682448	0.767953	0.672114	0.617151		0.552208	0.000526678
CEP120		0.366883			0.391019	0.582958	0.506273	0.47194		0.334585
CEP128						0.352342	0.52295	0.155839	0.586023	0.214837		0.467362	0.357503
CEP131					0.114594	0.579011	0.645434	0.356244	0.428833	0.444317
CEP135		0.293863			0.170024	0.218924	0.153772	0.332282	0.291227	0.416809		0.460239	0.733156
CEP152						0.500486	0.453936					0.253859
CEP162						0.510211	-0.0460454	-0.0783812
CEP164						0.329928	-0.110056	0.0698528	0.286733			0.226905
CEP170		0.594389	0.499486	0.47539	0.285212	0.777957	0.666596	0.505918	0.752295	0.665257	0.304112	0.732519	0.751169
CEP170B				0.108745	0.400971	0.175636	0.464085	0.231177	0.655019	0.272233		0.59945	0.427537
CEP192		0.114845			0.17575	0.124081	0.483366	0.287125	0.319768	0.295374		0.383822
CEP250		0.443892	0.157631		0.363616	0.258299	0.580719	0.478172	0.423141	0.372096		0.560691	-0.0891735
[truncated: 10,608 more rows]

## Sheet: B. Additional details
Data	# Samples in Trancriptomic Data	# Samples in Proteomic Data	# Common Samples	# Common Proteins
CRC (2014)	244	90	77	3238
BrCa (2016)	817	77	59	7283
Ovarian	579	174	174	5841
Colon	106	96	95	4970
ccRCC	103	103	103	7609
EC	95	95	95	8998
LUAD	110	110	110	8507
BrCa (2020)	122	122	122	8243
HNSCC	108	110	108	8583
GBM	99	99	99	9348
CCLE	1376	375	369	6987
GTEx	32	32	32	7471
NCI60	60	60	59	3022
