# Supplementary material for: Experimental reproducibility limits the correlation between mRNA and protein abundances in tumor proteomic profiles
Source: Cell Rep Methods. 2022 Sep 8;2(9):100288. doi: 10.1016/j.crmeth.2022.100288 (PMC9499981; doi:10.1016/j.crmeth.2022.100288)
Supplement: Table S2. Computed correlation between experimental proteomic replicates of ovarian and colon tumor samples and cancer cell lines using the standard pipeline and the aggregated normalized ranks, related to Figures 1 and S2 and STAR Methods [file mmc3.xlsx]

## Sheet: ReadMe
Table S2. A. Protein-protein correlation for each study with replicate proteomic profiles (after applying standardised pipeline)
Table S2. B. Computed protein-protein reproducibility ranks

## Sheet: A. Protein-protein correlation
	Ovarian (JHU-PNNL)	Colon (TMT-LF)	CCLE (R1-R3)
A1BG	0.739736	0.256359
A2M	0.811584	0.227659	0.541796
A2ML1	0.304926
AAAS	0.626948	0.150363	0.70485
AACS	0.605617		0.865841
AAK1	0.465176	0.214516	0.731682
AAMDC	0.531891		0.671827
AAMP	0.712675		0.353973
AAR2	0.272984		0.477812
AARS	0.56242	0.384709	0.772962
AARS2	0.341642	0.279608	0.79773
AASDHPPT	0.64583		0.762642
AASS	0.599456		0.93808
AATF	0.516496	0.235424	0.384933
ABAT	0.715608
ABCB10	0.414627		0.867905
ABCB6	0.301197		0.640867
ABCB7	0.436217	0.557583	0.768834
ABCB8	0.454032		0.911249
ABCC1	0.433284	0.233022	0.894737
ABCC4	0.676198		0.805986
ABCD3	0.564883	0.553346	0.770898
ABCE1	0.538172	0.294035	0.376677
ABCF1	0.395564	0.189789	0.667699
ABCF2	0.77676	0.0447747	0.708978
ABCF3	0.730572	0.17118	0.642931
ABHD10	0.482082	0.145335	0.919505
ABHD11	0.872434	0.46455	0.748194
ABHD12	0.413344	0.386406	0.812178
ABHD14B	0.77456	0.08416	0.913313
ABHD16A	0.465585	0.319487	0.473684
ABI1	0.487537	0.0715785	0.729618
ABI2	0.49725		0.651187
ABI3	0.564516
ABLIM1	0.850701		0.940144
ABR	0.49064	0.336185	0.921569
ABRACL	0.526393	0.101707	0.805986
ACAA1	0.648337	0.389851	0.669763
ACAA2	0.805792	0.552672	0.946336
ACACA	0.453446	0.425662	0.570691
ACACB	0.458621
ACAD10	0.389515		0.828689
ACAD8	0.687196	0.221342	0.71517
ACAD9	0.867302	0.423281	0.568627
ACADM	0.859971	0.465616	0.878225
ACADS	0.861333	0.366906	0.966976
ACADSB	0.732771	0.383671	0.872033
ACADVL	0.776902	0.453302	0.700722
ACAP2	0.63074	0.144907	0.719298
ACAT1	0.819723	0.511644	0.923633
ACAT2	0.845385	0.0588706	0.737874
ACBD3	0.369868	0.435171	0.783282
ACBD5	0.32069		0.781218
ACE	0.206378
ACIN1	0.491202	0.205125	0.630547
ACLY	0.957111	0.44285	0.663571
ACO1	0.549171	0.342792	0.80805
ACO2	0.881965	0.534412	0.810114
ACOT1	0.849707
ACOT13	0.863899	0.10025	0.855521
ACOT2	0.849707		0.826625
ACOT7	0.459677	0.230758	0.907121
ACOT8	0.528736		0.657379
ACOT9	0.678581	0.328696	0.847265
ACOX1	0.543988	0.368811	0.9484
ACOX3	0.578629		0.836945
ACP1	0.519062	-0.0615434	0.378741
ACP2	0.446888		0.907121
ACSF2	0.820381	0.5461	0.886481
ACSF3	0.399413	0.535509	0.845201
ACSL1	0.812317	0.545228	0.964912
ACSL3	0.864003	0.556059	0.876161
ACSL4	0.685117	0.514941	0.95872
ACSL5	0.644271	0.676985	0.653251
ACSS1	0.736804	0.601405	0.919505
ACSS2	0.55522	0.181036	0.700722
ACSS3	0.769062
ACTA1	0.764296
ACTA2	0.785191		0.822497
ACTB	0.780425		0.737874
ACTBL2	0.765029	0.0322657	0.535604
ACTG1	0.798387	-0.127695
ACTG2	0.763563	0.340738
ACTL6A	0.564201	0.189528	0.727554
ACTL6B	0.489767
ACTN1	0.887463	0.369275	0.847265
ACTN2	0.831378
ACTN3	0.861516
ACTN4	0.872514	0.370747	0.723426
ACTR10	0.561555	0.067932	0.583075
ACTR1A	0.782625	0.141146	0.673891
ACTR1B	0.683897		0.583075
ACTR2	0.843109	0.141269	0.739938
ACTR3	0.892026	0.0539137	0.727554
ACTR3B	0.697342		0.69453
ACY1	0.862799	0.353988	0.853457
ACYP1	0.735955		0.954592
ACYP2	0.591546		0.711042
ADA	0.762097		0.909185
ADAM10	0.814516	0.367594	0.77709
ADAM17	0.808284		0.696594
ADAM9	0.351397		0.824561
ADAR	0.857771	0.385854	0.894737
ADCK3	0.851173		0.834881
ADCK4	0.464113		0.667699
ADD1	0.828079	0.185391	0.706914
ADD2	0.362738		0.853457
ADD3	0.757331	0.199223	0.892673
ADH1A	0.686584
ADH1B	0.630006	0.427582
ADH1C	0.624141
ADH5	0.851068	0.225533	0.521156
ADI1	0.604106		0.863777
ADIRF	0.757217		0.587203
ADK	0.719208	0.0783492	0.834881
ADNP	0.66575		0.76677
ADO	0.399644		0.428277
ADPGK	0.659091	0.268117	0.841073
ADPRH	0.328449
ADPRHL2	0.670821		0.748194
ADRBK1	0.465543		0.366357
ADRM1	0.329545	0.112404	0.469556
ADSL	0.730205	0.218653	0.44066
ADSS	0.745601	0.217674	0.731682
ADSSL1	0.20365		0.426213
AEBP1	0.810484	0.583287
AFAP1L2	0.690862		0.616099
AFG3L2	0.934384	0.481836	0.867905
AFM	0.658724	0.23391
AFTPH	0.109852		0.816305
AGAP3	0.437544		0.721362
AGFG1	0.509577	0.205808	0.0216718
AGFG2	0.40832		0.77709
AGK	0.797287	0.397149	0.933953
AGL	0.759164	0.332765	0.49226
AGO1	0.276627		0.457172
AGO2	0.346774	0.208942	0.335397
AGO3	0.313783
AGO4	0.281001		0.277606
AGPAT1	0.331961		0.684211
AGPAT3	0.357405		0.75645
AGPAT5	0.262463	0.177511	0.680083
AGPS	0.410191	0.4651	0.876161
AGR2	0.51129	0.667198	0.892673
AGRN	0.770528	0.501811	0.601651
AGT	0.718358	0.398761
AGTRAP	0.259274		0.655315
AHCTF1	0.405792	0.155502	0.795666
AHCY	0.85154	0.407626	0.585139
AHCYL1	0.721408		0.836945
AHCYL2	0.606177		0.719298
AHDC1	0.0274952		0.706914
AHNAK	0.706378	0.176702	0.857585
AHNAK2	0.84824		0.9484
AHSA1	0.932551	0.33789	0.599587
AHSG	0.636364	0.333366
AIDA	0.756187	0.0555965	0.479876
AIF1	0.729606
AIF1L	0.814407		0.933953
AIFM1	0.686463	0.592696	0.867905
AIFM2	0.360887		0.944272
AIM1	0.326496	0.567817	0.95872
AIMP1	0.518559	0.220722	0.781218
AIMP2	0.570381	0.071302	0.711042
AIP	0.462977	0.176973	0.839009
AK1	0.793988	0.377268	0.764706
AK2	0.900009	0.401729	0.772962
AK3	0.793694	0.604329	0.929825
AKAP12	0.902493	0.562688	0.9484
AKAP13	0.308651		0.638803
AKAP17A	-0.000201654		0.911249
AKAP8	0.36037		0.607843
AKAP8L	0.686251		0.500516
AKAP9	0.350073	0.0233269	0.72549
AKR1A1	0.767666	0.206347	0.72549
AKR1B1	0.540555	0.379454	0.865841
AKR1B15	0.602051
AKR1C1	0.729106		0.874097
AKR1C2	0.614243
AKR1C3	0.591276		0.894737
AKR1C4	0.628231
AKR7A2	0.698314	0.382412	0.651187
AKT1	0.514663		0.665635
AKT1S1	0.613952		0.585139
AKT2	0.51173		0.44066
AKT3	0.483138		0.923633
ALAD	0.727564	0.308273	0.723426
ALB	0.826764
ALCAM	0.924487	0.530853	0.95872
ALDH16A1	0.661472	0.231994	0.733746
ALDH18A1	0.81679	0.604456	0.783282
ALDH1A1	0.845935	0.567873	0.832817
ALDH1A2	0.369169		0.946336
ALDH1A3	0.434791		0.859649
ALDH1B1	0.786179	0.64168	0.836945
ALDH1L1	0.30634
ALDH1L2	0.61437	0.38296	0.95872
ALDH2	0.946114	0.652196	0.946336
ALDH3A2	0.635872	0.320452	0.919505
ALDH3B1	0.000305297		0.884417
ALDH4A1	0.8956	0.50704	0.826625
ALDH5A1	0.893328	0.568116	0.936017
ALDH6A1	0.795455	0.525056	0.909185
ALDH7A1	0.898827	0.532299	0.940144
ALDH9A1	0.783724	0.103867	0.954592
ALDOA	0.687683	0.347777	0.902993
ALDOC	0.58761	0.397266	0.921569
ALG1	0.347507	0.088295	0.876161
ALG10B	0.125123
ALG11	0.513793		0.696594
ALG2	0.656158		0.764706
ALG5	0.560117	0.264344	0.696594
ALG6	0.368889		0.843137
ALG9	0.137994		0.651187
ALKBH5	0.468192		0.22807
ALOX5	0.682185	0.569777
ALPL	0.834357		0.4613
ALYREF	0.543855	0.314742	0.73581
AMBP	0.680414	0.414864
AMDHD2	0.677016		0.748194
AMPD2	0.768216	0.236257	0.649123
AMPD3	0.365836	0.411708
AMY1C	0.22
ANAPC1	-0.0897358		0.601651
ANAPC2	0.142857		0.576883
ANAPC4	0.579032		0.578947
ANAPC5	0.134274		0.510836
ANAPC7	0.416789		0.760578
ANG	0.729922
ANGPTL2	0.461877
ANK1	0.615103		0.632611
ANK2	0.212263		0.638803
ANK3	0.6685	0.372282	0.946336
ANKFY1	0.756095	0.197914	0.754386
ANKHD1	-0.105205		0.605779
ANKHD1-EIF4EBP3	-0.0898094
ANKIB1	0.407772		0.795666
ANKLE2	0.506452		0.673891
ANKMY2	0.493333		0.651187
ANKRD13A	0.572906		0.828689
ANKRD17	-0.0406891		0.438596
ANKRD28	-0.087626		0.649123
ANKRD44	0.631034		0.880289
ANKS1A	0.480938		0.849329
ANKZF1	0.39078		0.673891
ANLN	0.527641		0.607843
ANO6	0.506141	0.159304	0.902993
ANP32A	0.740354	-0.00836133	0.209494
ANP32B	0.66349	0.0379504	0.287926
ANP32D	0.561217
ANP32E	0.622308	0.475459	0.75645
ANPEP	0.827346	0.316502	0.841073
ANTXR1	0.595385		0.79773
ANXA1	0.798754	0.534142	0.93808
ANXA11	0.559018	0.370085	0.727554
ANXA13	0.649388
ANXA2	0.948217	0.37847	0.95872
ANXA3	0.818915	0.391184	0.805986
ANXA4	0.365353	0.439627	0.880289
ANXA5	0.849707	0.394449	0.758514
ANXA6	0.868768	0.425515	0.750258
ANXA7	0.744753	0.181516	0.791538
AOC3	0.638072	0.522618
AP1B1	0.645894	0.272902	0.706914
AP1G1	0.651393	0.288071	0.372549
AP1G2	0.607692	0.315461	0.661507
AP1M1	0.416789	0.170927	0.48194
AP1M2	0.801686	0.260577	0.719298
AP1S1	0.460099		0.31063
AP1S2	0.299015		0.882353
AP2A1	0.865261	0.261798	0.760578
AP2A2	0.767962	0.3899	0.572755
AP2B1	0.733138	0.225141	0.764706
AP2M1	0.656035	0.306026	0.589267
AP2S1	0.521628		0.581011
AP3B1	0.468885	0.288221	0.739938
AP3B2	0.370635
AP3D1	0.645161	0.183673	0.671827
AP3M1	0.373052	0.0432492	0.53354
AP3M2	0.501109		0.53354
AP3S1	0.448387	0.0463308	0.601651
AP5Z1	-0.135652		0.316821
APAF1	0.21151		0.52322
APBB1IP	0.571429		0.729618
APCS	0.751833	0.527285
APEH	0.594575	0.399616	0.888545
APEX1	0.730456	0.416213	0.564499
API5	0.850884	0.30122	0.636739
APIP	0.670455		0.609907
APLP2	0.798128		0.77709
APMAP	0.681085	0.398733	0.863777
APOA1	0.889378	0.3067
APOA1BP	0.818182		0.830753
APOA2	0.801686	0.167157
APOA4	0.900192	0.324871
APOB	0.674182	0.451303	0.576883
APOBEC3C	0.516496		0.966976
APOBEC3F	0.363547
APOBEC3G	0.616256		0.952528
APOC1	0.562317		0.510836
APOC3	0.672716	0.307656	-0.438596
APOC4-APOC2	0.601173
APOD	0.673754
APOE	0.636055	0.627693	0.921569
APOH	0.821848	0.305725	0.547988
APOL1	0.509531
APOL2	0.915956	0.216401	0.919505
APOM	0.505747
APOO	0.564023	0.0910597	0.845201
APOOL	0.776026	0.314557	0.448916
APP	0.665689	0.394978	0.733746
APPL1	0.826948	0.190798	0.463364
APPL2	0.504765		0.888545
APRT	0.78068	0.107804	0.791538
AQR	0.233871	0.159803	0.785346
ARAF	0.311303		0.201238
ARAP1	0.742553	0.368366	0.692466
ARCN1	0.530792	0.315617	0.430341
ARF1	0.600806
ARF3	0.600806		0.351909
ARF4	0.643328	0.252897	0.820433
ARF5	0.690496		0.422085
ARF6	0.442449	0.351944	0.816305
ARFGAP1	0.175344	0.3051	0.748194
ARFGAP2	0.530474	0.163982	0.775026
ARFGAP3	0.788856	0.259404	0.847265
ARFGEF1	0.368802	0.530542	0.550052
ARFGEF2	0.559751	0.293649	0.657379
ARFIP1	0.842009	0.280769	0.688338
ARFIP2	0.432073		0.574819
ARFRP1	0.490969		0.824561
ARGLU1	0.576849		0.607843
ARHGAP1	0.712492	0.354477	0.869969
ARHGAP12	0.218559		0.814241
ARHGAP17	0.531757	-0.0140145	0.834881
ARHGAP18	0.499863	0.408682	0.863777
ARHGAP25	0.706785
ARHGAP26	0.524138		0.791538
ARHGAP29	0.637607		0.882353
ARHGAP35	0.428781		0.830753
ARHGAP4	0.902493	0.431935	0.828689
ARHGAP5	0.315249		0.644995
ARHGDIA	0.570381	0.156304	0.690402
ARHGDIB	0.846774	0.270037	0.936017
ARHGEF1	0.530425	0.306997	0.723426
ARHGEF10	0.22379		0.708978
ARHGEF11	0.111833		0.803922
ARHGEF12	0.583081		0.775026
ARHGEF16	0.383689		0.882353
ARHGEF17	0.455279		0.843137
ARHGEF2	0.609971	0.182777	0.843137
ARHGEF35	0.404824
ARHGEF40	0.319244		0.772962
ARHGEF5	0.702087
ARHGEF6	0.628299		0.900929
ARHGEF7	0.780792	0.244563	0.799794
ARID1A	0.621575		0.752322
ARID1B	0.397984		0.727554
ARID2	0.359971		0.859649
ARIH1	0.691349		0.389061
ARIH2	0.289433		0.770898
ARL1	0.285557	0.302374	0.820433
ARL2	0.473974		0.556244
ARL3	0.72654	0.190181	0.750258
ARL6IP1	0.175587		0.692466
ARL6IP4	0.329872		0.242518
ARL6IP5	0.816716	0.0901139	0.706914
ARL8A	0.660801	0.228494	0.72549
ARL8B	0.369902		0.888545
ARMC1	0.457111		0.77709
ARMC10	0.892229	0.27804	0.857585
ARMC6	0.394795		0.671827
ARMC8	0.472184		0.316821
ARMC9	0.327193		0.923633
ARMCX1	0.685714
ARMCX2	0.66941		0.702786
ARMCX3	0.711877	0.53468	0.900929
ARNT	0.142635		0.702786
ARPC1A	0.734671	0.282783	0.911249
ARPC1B	0.791567	0.237673	0.618163
ARPC2	0.756598	0.130593	0.742002
ARPC4	0.732655	0.096746	0.76677
ARPC5	0.599707	-0.0438712	0.655315
ARPC5L	0.264663	0.0211711	0.729618
ARPP19	0.79912		0.820433
ARRB1	0.812683	0.00402477	0.950464
ARRB2	0.628921		0.853457
ARSA	0.603006		0.896801
ARSD	0.174603		0.644995
ARVCF	0.642036		0.605779
ASAH1	0.86327	0.318885	0.93808
ASAP1	0.609971		0.900929
ASAP2	0.59022		0.839009
ASCC1	0.329915		0.696594
ASCC2	0.546798	-0.0489989	0.529412
ASCC3	0.676015	0.360298	0.663571
ASH2L	0.706012	-0.0345025	0.614035
ASL	0.751466	0.634674	0.764706
ASMTL	0.777859	0.461209	0.826625
ASNA1	0.581981	0.013224	0.713106
ASNS	0.697278	0.626079	0.424149
ASPH	0.803886	0.514207	0.902993
ASPN	0.783318	0.672712
ASPSCR1	0.715726	0.212388	0.772962
ASRGL1	0.74017		0.874097
ASS1	0.889663	0.751921	0.876161
ASUN	0.278435		0.78741
ATAD1	0.616442	0.457587	0.828689
ATAD2	0.5432		0.861713
ATAD2B	0.491729		0.537668
ATAD3A	0.887993	0.143703	0.880289
ATAD3B	0.843002		0.898865
ATE1	0.440106		0.591331
ATF1	0.0687277
ATF2	0.00867023		0.762642
ATF7	-0.0799756		0.430341
ATF7IP	0.443039		0.624355
ATG16L1	0.108374		0.644995
ATG2A	0.0438462
ATG3	0.758065	0.103119	0.843137
ATG4B	0.811166		0.23839
ATG5	0.0551724	0.133717	0.393189
ATG7	0.670821	0.25116	0.80805
ATG9A	0.18585		0.630547
ATIC	0.894327	0.452706	0.684211
ATL1	0.0428886
ATL2	0.335441	0.23496	0.665635
ATL3	0.798387	0.289625	0.921569
ATM	0.170455		0.861713
ATOX1	0.396114		0.830753
ATP12A	0.706012		0.510836
ATP13A1	0.791017	0.382872	0.71517
ATP1A1	0.911657	0.590145	0.547988
ATP1A2	0.821373
ATP1A3	0.868035		0.75645
ATP1A4	0.758684
ATP1B1	0.684447	0.553228	0.960784
ATP1B3	0.809018	0.262451	0.857585
ATP2A1	0.882698
ATP2A2	0.7489	0.22815	0.706914
ATP2A3	0.770894	0.386723	0.744066
ATP2B1	0.904775	0.261301	0.929825
ATP2B2	0.766453
ATP2B3	0.710777
ATP2B4	0.822947	0.363098	0.907121
ATP2C1	0.48011		0.71517
ATP4A	0.753666
ATP5A1	0.880029	0.350171	0.832817
ATP5B	0.767877	0.270739	0.684211
ATP5C1	0.695875	0.0914633	0.53354
ATP5D	0.686217	0.00911269	0.576883
ATP5F1	0.691349	0.331124	0.599587
ATP5H	0.725806	0.212685	0.682147
ATP5I	0.265054	-0.0210081	0.642931
ATP5J	0.80022		0.657379
ATP5J2-PTCD1	0.474384		0.845201
ATP5L	0.60044	0.0687646	0.708978
ATP5O	0.853739	0.145788	0.642931
ATP6AP1	0.638424		0.902993
ATP6AP2	0.543145		0.589267
ATP6V0A1	0.44978	0.322704	0.905057
ATP6V0A2	0.230085		0.764706
ATP6V0D1	0.813783	0.36557	0.830753
ATP6V1A	0.716708	0.364077	0.669763
ATP6V1B1	0.643937		0.857585
ATP6V1B2	0.886628	0.374823	0.886481
ATP6V1C1	0.803593	0.253183	0.750258
ATP6V1D	0.427419		0.593395
ATP6V1E1	0.608138	0.176383	0.853457
ATP6V1F	0.366786		0.818369
ATP6V1G1	0.508431	0.0161762	0.818369
ATP6V1H	0.571481	0.288009	0.93808
ATP9A	0.568234		0.636739
ATP9B	0.228031
ATPAF1	0.77566		0.752322
ATPAF2	0.571848		0.742002
ATPIF1	0.776647	0.0643911	0.79773
ATR	0.424957		0.335397
ATRN	0.381281		0.892673
ATRX	0.125378		0.690402
ATXN10	0.660801	0.306013	0.572755
ATXN2	0.216642		0.719298
ATXN2L	0.559018		0.139319
ATXN3	0.318555		0.473684
ATXN7L3B	0.348242
AUH	0.740836		0.886481
AUP1	0.254789	0.448847	0.861713
AVL9	0.207991		0.72549
AZGP1	0.870601		0.642931
B2M	0.844941	0.213328	0.909185
B3GAT3	0.373067		0.671827
B4GALT1	0.405792	0.0150232	0.960784
BABAM1	0.482405		0.71517
BAD	0.704433		0.669763
BAG1	0.643131		0.72549
BAG2	0.769062	0.262217	0.818369
BAG3	0.522321		0.79773
BAG5	0.514527	0.122195	0.855521
BAG6	0.79846	0.306473	0.593395
BAIAP2	0.600073		0.824561
BAIAP2L1	0.466223	0.587453	0.843137
BANF1	0.674487	0.163788	0.847265
BASP1	0.622308		0.931889
BAX	0.689763		0.422085
BAZ1B	0.717075	0.313226	0.659443
BCAM	0.884897		0.931889
BCAP29	0.475806		0.95872
BCAP31	0.81085	0.389542	0.723426
BCAR1	0.384063		0.820433
BCAS2	0.150504	0.155532	0.742002
BCAT1	0.836877		0.902993
BCAT2	0.646261	0.334281	0.830753
BCCIP	0.780425	0.245034	0.539732
BCKDHA	0.634164	0.404367	0.803922
BCKDHB	0.709009	0.405308	0.843137
BCKDK	0.584311		0.73581
BCL10	0.159365		0.675955
BCL2L1	0.674487		0.799794
BCL2L13	0.352122	0.100607	0.917441
BCL2L2-PABPN1	0.740537
BCL7A	-0.037265		0.785346
BCL7C	0.442008		0.620227
BCL9	0.364201
BCL9L	0.301197		0.733746
BCLAF1	0.542755	0.300597	0.616099
BCR	0.253226		0.275542
BCS1L	0.487903	0.346192	0.869969
BDH1	0.886628	0.483887	0.960784
BDH2	0.805718	0.241469	0.69453
BET1	0.218391
BGN	0.825772	0.710785
BICD1	0.559658		0.686275
BICD2	0.671145		0.729618
BID	0.339809	-0.064391	0.69453
BIN1	0.56195	0.184601	0.900929
BIN2	0.482038
BIRC6	0.604894	0.362342	0.341589
BLMH	0.482449	0.306042	0.762642
BLOC1S1	0.527493		0.719298
BLOC1S3	0.349707		0.768834
BLOC1S4	0.124633		0.779154
BLOC1S5	0.162113		0.283798
BLVRA	0.712924	0.572195	0.640867
BLVRB	0.685117	0.247581	0.830753
BMP2K	0.633798		0.876161
BMS1	0.416315	0.325414	0.391125
BNIP1	0.243424		0.653251
BOD1	0.447181
BOD1L1	0.0553519		0.675955
BOLA2B	0.663856
BOP1	0.547287	0.497659	0.758514
BPGM	0.613636		0.564499
BPHL	0.89956	0.442021	0.911249
BPNT1	0.831378	0.222662	0.863777
BPTF	0.43695		0.911249
BRAF	0.141872		0.0237358
BRAP	0.231919		0.801858
BRAT1	0.350073		0.706914
BRCC3	0.155989	0.0922982	0.428277
BRD1	0.356154		0.560372
BRD2	0.181393		0.690402
BRD3	0.585777		0.764706
BRD4	0.577713		0.775026
BRD7	0.19091		0.630547
BRD8	-0.242393		0.812178
BRE	0.286343	0.0287174	0.682147
BRIX1	0.567867	0.10675	0.729618
BRK1	0.26393		0.55418
BRMS1L	0.44		0.898865
BROX	0.798387	0.11499	0.72549
BRPF1	0.172906		0.729618
BSDC1	0.631473		0.775026
BSG	0.513196	0.129145	0.880289
BST1	0.706378
BST2	0.755499		0.867905
BTAF1	0.290865	-0.0176297	0.265222
BTD	0.617421		0.331269
BTF3	0.444282	0.29005	0.393189
BTF3L4	0.627074		0.733746
BTN3A1	0.59251
BTN3A2	0.773971
BTN3A3	0.667186
BUB3	0.433651	0.000601119	0.626419
BUD31	0.58651	0.104865	0.386997
BYSL	0.120968	0.138394	0.541796
BZW1	0.719575	0.210717	0.527348
BZW2	0.823314	0.483169	0.820433
C10orf76	0.583065	0.144034	0.0546956
C11orf31	0.760884
C11orf54	0.530485		0.616099
C11orf58	0.781963
C11orf68	0.711144		0.826625
C11orf73	0.627805		0.22807
C12orf10	0.73937		0.566563
C12orf5	0.521492
C12orf57	0.284729		0.45098
C14orf1	0.719212		0.0959752
C14orf142	0.478739
C14orf159	0.896994	0.208362	0.921569
C14orf166	0.650536	0.152799	0.69453
C14orf169	0.15121
C15orf38-AP3S2	0.549354
C16orf13	0.455137		0.737874
C16orf58	0.55302		0.729618
C16orf62	0.421921		0.902993
C17orf49	0.817082	0.246927
C17orf62	0.630104		0.463364
C17orf75	0.289956		0.671827
C17orf85	0.377566		0.20743
C18orf25	0.372906		0.781218
C18orf32	0.381818
C18orf8	-0.100171		0.671827
C19orf10	0.786657		0.810114
C19orf43	0.605205		0.805986
C19orf52	0.283883		0.675955
C19orf53	0.378727		0.298246
C19orf66	0.626524		0.661507
C19orf70	0.355572	0.239364
C1QA	0.717375	0.432083
C1QB	0.667155	0.603453
C1QBP	0.785812	0.125221	0.818369
C1QC	0.605627	0.587882
C1R	0.814883	0.437348
C1RL	0.459844
C1S	0.821114	0.502325
C1orf123	0.217395	0.147253	0.490196
C1orf198	0.571848		0.667699
C1orf27	0.268536
C2	0.649194	0.468381
C20orf27	0.638189		0.413829
C21orf33	0.690496	0.142483	0.75645
C21orf59	0.63669		0.79773
C2CD5	0.593842		0.805986
C2orf43	0.586207		0.917441
C2orf47	0.907891		0.832817
C2orf49	0.0656814		0.72549
C2orf69	0.215843		0.655315
C3	0.804619	0.386094	0.888545
C3orf38	0.0511411		0.306502
C3orf58	0.304839		0.568627
C4A	0.800477	0.289684	0.669763
C4B	0.821114	0.155813
C4BPA	0.724707	0.511325
C4BPB	0.586207
C4orf27	0.681577		0.614035
C5	0.844575	0.625197
C5orf24	0.493706		0.708978
C5orf51	0.348607		0.382869
C6	0.808725	0.418679
C6orf132	0.775652
C6orf211	0.353372		0.504644
C7	0.833578	0.487576
C7orf50	0.527641		0.386997
C7orf55-LUC7L2	0.825147
C8A	0.837977	0.405808
C8B	0.790689	0.455993
C8G	0.689883
C8orf82	0.715543	0.312751	0.921569
C9	0.831454	0.564609
C9orf142	0.695812	0.277133	0.678019
C9orf64	0.594575		0.721362
C9orf78	0.542998		0.649123
CA1	0.87563	-0.0438082	0.267286
CA2	0.723607	0.501724	0.832817
CA3	0.636544
CAAP1	0.0507692		0.708978
CAB39	0.442082	0.287003	0.568627
CAB39L	0.456378
CACNA2D1	0.0536472		0.919505
CACUL1	0.194608		0.455108
CACYBP	0.780059	0.274357	0.560372
CAD	0.867669	0.493594	0.655315
CADM1	0.497067		0.869969
CALB1	0.628571
CALB2	0.706076		0.595459
CALD1	0.843475	0.323919	0.803922
CALM3	0.0905425
CALML3	0.00128311
CALR	0.869478	0.309954	0.73581
CALU	0.898094	0.25853	0.611971
CAMK1	0.564934		0.789474
CAMK1D	0.41866		0.700722
CAMK2A	0.586197
CAMK2B	0.578132		0.139319
CAMK2D	0.802053	0.24729	0.853457
CAMK2G	0.548021	0.134494	0.900929
CAMKK2	0.172414		0.810114
CAMP	0.461553	0.509158
CAMSAP3	0.508116	0.0714682	0.696594
CAND1	0.866569	0.0288939	0.122807
CAND2	0.70088		0.374613
CANX	0.732838	0.282257	0.799794
CAP1	0.804619	0.116393	0.820433
CAP2	0.493402		0.673891
CAPG	0.862616	0.408264	0.913313
CAPN1	0.729472	0.28757	0.682147
CAPN2	0.749152	0.387075	0.896801
CAPN5	0.828446	0.540295	0.254902
CAPN7	0.254032		0.603715
CAPNS1	0.558284	0.0372143	0.801858
CAPNS2	0.565249
CAPRIN1	0.740605	0.352966	0.578947
CAPS	0.729472		0.599587
CAPZA1	0.474707	0.332484	0.791538
CAPZA2	0.44084	0.205833	0.905057
CAPZB	0.565616	0.159798	0.762642
CARD16	0.614003
CARD9	0.500171
CARHSP1	0.625367	0.129955	0.814241
CARKD	0.610337		0.909185
CARM1	0.366202	-0.0144454	0.711042
CARS	0.605938	0.213306	0.682147
CARS2	0.605205	0.431633	0.834881
CASC4	0.341276		0.874097
CASK	0.683897	0.645892	0.861713
CASP1	0.769062	0.461749	0.876161
CASP10	0.765601		0.892673
CASP2	0.155067
CASP3	0.604894		0.75645
CASP4	0.748969		0.752322
CASP6	0.578812	0.117486	0.80805
CASP7	0.496334		0.719298
CASP8	0.353739		0.764706
CAST	0.818548	0.402813	0.95872
CAT	0.828888	0.0367863	0.552116
CAV1	0.847874	0.537075	0.9484
CBFB	0.415177		0.933953
CBL	0.0114943		0.828689
CBLB	0.45697
CBR1	0.608066	0.215837	0.853457
CBR3	0.504399	0.264829	0.872033
CBR4	0.734189		0.834881
CBS	0.887903		0.686275
CBWD2	0.572523		0.836945
CBX1	0.49528		0.428277
CBX3	0.68585	0.051684	0.669763
CBX5	0.741935		0.902993
CC2D1A	0.624267	0.437695	0.890609
CC2D1B	0.121371		0.853457
CCAR1	0.375	0.37277	0.888545
CCAR2	0.893695	0.670883	0.764706
CCBL2	0.866098		0.818369
CCDC101	0.297391		0.651187
CCDC12	0.273892		0.845201
CCDC124	0.586877		0.882353
CCDC127	0.610081		0.510836
CCDC132	0.276393		0.638803
CCDC134	0.415456		0.857585
CCDC186	0.119658
CCDC22	-0.0634164	0.254264	0.849329
CCDC25	0.677053		0.830753
CCDC43	0.331071		0.682147
CCDC47	0.77456	0.179636	0.599587
CCDC50	0.138863		0.882353
CCDC53	0.188176		0.661507
CCDC58	0.621701	0.103984	0.917441
CCDC6	0.772727	0.13593	0.898865
CCDC8	0.388942
CCDC80	0.703902
CCDC86	-0.042735		0.762642
CCDC88A	0.403761		0.872033
CCDC9	0.525616		0.669763
CCDC90B	0.5686		0.537668
CCDC91	0.649436		0.721362
CCDC93	0.462977		0.647059
CCDC97	0.136752		0.861713
CCNB1	0.504105		0.76677
CCNK	0.312125		0.618163
CCNT1	0.0581281		0.688338
CCNY	0.63202		0.71517
CCS	0.516726		0.671827
CCT2	0.643937	0.484167	0.768834
CCT3	0.675587	0.315999	0.727554
CCT4	0.706416	0.0757712	0.638803
CCT5	0.757331	0.286234	0.723426
CCT6A	0.619135	0.30894	0.719298
CCT6B	0.41239
CCT7	0.500367	0.416395	0.657379
CCT8	0.645954	0.423475	0.632611
CCZ1B	0.667828
CD109	0.840176	0.366709	0.882353
CD14	0.849707	0.420954	0.5129
CD151	0.678277	0.0480187	0.754386
CD163	0.699413	0.718217
CD200	0.583816
CD276	0.131939		0.847265
CD2AP	0.82588	0.328396	0.803922
CD2BP2	0.667461		0.698658
CD36	0.628079
CD38	0.628781
CD44	0.879032	0.496707	0.923633
CD46	0.652493	0.397567	0.863777
CD47	0.824824		0.632611
CD55	0.851906	0.43779	0.711042
CD59	0.672532	0.512805	0.803922
CD5L	0.354839	0.464457
CD63	0.617302		0.962848
CD74	0.953446	0.384442	0.655315
CD81	0.708944	0.315619	0.913313
CD82	0.706349		0.919505
CD9	0.82478	0.280257	0.946336
CD97	0.678886		0.902993
CD99	0.336782		0.888545
CDC16	0.412088		0.851393
CDC23	0.712243	0.0523637	0.611971
CDC37	0.686217	0.163154	0.372549
CDC37L1	0.267399		0.0505676
CDC40	0.272727		0.824561
CDC42	0.52456	0.0711363	0.0670795
CDC42BPA	0.712741		0.894737
CDC42BPB	0.568234	0.0206523	0.805986
CDC42EP1	0.729611		0.779154
CDC42EP4	0.635997		0.869969
CDC5L	0.5011	0.247101	0.595459
CDC73	0.52676	0.34997	0.702786
CDCP1	0.589809		0.847265
CDH1	0.789956	0.331632	0.917441
CDH11	0.658601
CDH13	0.588497	0.0982802	0.729618
CDH2	0.871048		0.929825
CDH3	0.249106		0.764706
CDH6	0.840909
CDIPT	0.768469		0.599587
CDK1	0.809092	0.462097	0.605779
CDK11A	0.56915		0.653251
CDK12	0.19802		0.721362
CDK13	0.456654		0.541796
CDK16	0.470814		0.457172
CDK2	0.772361		0.824561
CDK2AP1	0.361248		0.409701
CDK4	0.44978		0.818369
CDK5	0.689883	0.262128	0.686275
CDK5RAP2	0.0599425		0.849329
CDK5RAP3	0.797544	0.364097	0.775026
CDK6	0.628034		0.917441
CDK7	-0.218462		0.642931
CDK9	0.27566	0.0735749	0.531476
CDKAL1	0.251232		0.618163
CDKN1B	0.508844		0.108359
CDKN2A	0.778903		0.624355
CDKN2AIP	0.746334	0.260078	0.750258
CDKN2C	0.551177		0.878225
CDR2L	0.403159
CDS2	0.63673		0.653251
CDV3	0.564883		0.789474
CDYL	0.269758		0.742002
CEBPZ	0.315616	0.406157	0.768834
CECR5	0.70088		0.894737
CELF1	0.708826		0.748194
CELF2	0.252823		0.28999
CELSR1	-0.0641129
CELSR2	0.450738		0.45098
CENPB	0.454481		0.810114
CENPC	0.102222		0.496388
CENPF	0.413123		0.805986
CENPV	0.581914		0.73581
CEP128	0.512347
CEP131	0.358779
CEP170	0.659091		0.909185
CEP41	0.630242		0.874097
CEP89	0.736874
CERCAM	0.743397
CERS2	0.368802		0.785346
CES1	0.602419	0.457632
CETN2	0.579782		0.673891
CFAP20	0.441157
CFB	0.825513	0.43953
CFD	0.0153257
CFDP1	0.125367		0.675955
CFH	0.711877	0.461269
CFHR1	0.719208
CFHR2	0.779326
CFHR3	0.408358
CFHR5	0.718475
CFI	0.708578	0.379018
CFL1	0.47475	0.241886	0.702786
CFL2	0.0368436	0.394955	0.93808
CGGBP1	0.695381		0.886481
CGN	0.890192	0.581104	0.898865
CGREF1	0.303248		0.785346
CHAMP1	0.577713		0.744066
CHCHD1	0.33498
CHCHD2	0.802786	0.167345	0.79773
CHCHD3	0.563416	0.297912	0.634675
CHCHD4	0.674866		0.700722
CHCHD6	0.462286		0.77709
CHD1	-0.0117909		0.242518
CHD1L	0.473245		0.79773
CHD2	0.138942		0.665635
CHD3	0.523094		0.444788
CHD4	0.704179	0.433566	0.630547
CHD5	0.622067		0.0216718
CHD6	0.21129		0.364293
CHD7	0.442365		0.517028
CHD8	0.414196		0.752322
CHD9	0.326668
CHDH	0.615043	0.489601	0.775026
CHEK2	0.593596		0.22807
CHERP	0.626833	0.0897491	0.857585
CHI3L1	0.577191
CHID1	0.778297	0.239452	0.713106
CHKB	0.345161
CHL1	0.51416
CHMP1A	0.350806		0.611971
CHMP1B	0.528959		0.851393
CHMP2A	0.457337	0.107031	0.581011
CHMP2B	0.471817		0.742002
CHMP3	0.308708	0.157038	0.428277
CHMP4A	0.681881	0.146182	0.411765
CHMP4B	0.686584	0.35155	0.721362
CHMP5	0.654326	0.209556	0.409701
CHMP6	0.693145		0.23839
CHMP7	0.172195		0.698658
CHORDC1	0.601155	0.450459	0.611971
CHP1	-0.128626	0.133981	0.803922
CHTF18	0.293691		0.0340557
CHTOP	0.572947		0.564499
CHUK	0.410256	0.049822	0.591331
CHURC1-FNTB	0.4775
CIAO1	0.23717	0.202024	0.407637
CIAPIN1	0.578079	0.302924	0.70485
CIB1	0.777859	0.385081	0.690402
CILP	0.524791
CIRBP	0.708944	0.111964	0.76677
CIRH1A	0.752199		0.76677
CISD1	0.777493	0.331494	0.867905
CISD2	0.572214	-0.0275043	0.698658
CKAP4	0.751604	0.419326	0.9484
CKAP5	0.764	0.289103	0.360165
CKB	0.843475	0.48878	0.758514
CKM	0.699023
CKMT1A	0.84824		0.801858
CKMT2	0.65066
CLASP1	0.502199		0.611971
CLASP2	0.486804		0.682147
CLASRP	0.497692		0.684211
CLCC1	0.270528		0.78741
CLDN3	0.720807	0.246685	0.640867
CLDN4	0.433511
CLDN6	0.57931
CLDN7	0.252174
CLEC11A	0.678629
CLEC3B	0.810117	0.481176
CLGN	0.510997		0.927761
CLIC1	0.400293	0.4516	0.768834
CLIC2	0.64632	0.22346
CLIC4	0.664345	0.375433	0.869969
CLIC5	0.312345
CLIC6	0.32096
CLINT1	0.651393	0.306335	0.78741
CLIP1	0.352639	0.04708	0.711042
CLIP2	0.553519		0.686275
CLMN	0.270894		0.917441
CLN5	0.590211		0.872033
CLNS1A	0.711877		0.426213
CLP1	0.0529915		0.731682
CLPB	0.212629		0.772962
CLPP	0.569282	0.212224	0.867905
CLPTM1	0.26063	0.283752	0.552116
CLPTM1L	0.415689		0.859649
CLPX	0.214809	0.384004	0.839009
CLSTN1	0.472414
CLTA	0.424526	0.329476	0.568627
CLTB	0.695015	0.27403	0.884417
CLTC	0.869764	0.256106	0.521156
CLTCL1	0.86107
CLUH	0.513107	0.530854	0.246646
CLYBL	0.810837		0.874097
CMAS	0.669783	0.496324	0.651187
CMBL	0.782991	0.487602	0.865841
CMC2	0.469633		0.438596
CMC4	0.644494		0.876161
CMPK1	0.697581	0.424182	0.467492
CMPK2	0.489048
CMSS1	0.646839		0.607843
CMTR1	0.198314		0.49226
CNBP	0.142962	0.139932	0.27967
CNDP2	0.670821	0.301668	0.863777
CNIH4	0.587351		0.547988
CNN1	0.72654	0.492082	0.869969
CNN2	0.887259	0.318775	0.824561
CNN3	0.845202	0.387985	0.673891
CNNM3	0.57893		0.80805
CNNM4	0.42379	0.162914	0.863777
CNOT1	0.306085	0.174986	-0.00103199
CNOT10	-0.130645		0.640867
CNOT11	0.349707		0.611971
CNOT2	0.31415		0.791538
CNOT3	0.413199		0.692466
CNOT7	0.240858		0.366357
CNP	0.656035	0.265304	0.820433
CNPY2	0.482771	0.346709	0.477812
CNPY3	0.817307		0.653251
CNPY4	0.605242		0.717234
CNST	-0.221705
CNTN1	0.56391
COA1	-0.105731		0.923633
COA3	0.475862	0.270543	0.378741
COA4	0.604106
COA5	0.599029		0.562436
COA6	0.590323		0.880289
COA7	0.669355
COBLL1	0.247947		0.946336
COG1	0.375844	0.22534	0.54386
COG2	0.717075	0.340518	0.702786
COG3	0.549537	0.475076	0.620227
COG4	0.580515	0.345591	0.682147
COG5	0.6239	0.295589	0.702786
COG6	0.214778	0.0773845	0.622291
COG7	0.513563	0.192507	0.552116
COG8	0.382313		0.55418
COIL	0.393993	0.324531	0.832817
COL11A1	0.733456
COL12A1	0.848135	0.588732	0.960784
COL14A1	0.916873	0.576441
COL15A1	0.770232	0.444661
COL16A1	0.673846
COL18A1	0.641862	0.462761	0.851393
COL1A1	0.841353	0.437027	0.389061
COL1A2	0.845569	0.51535	0.628483
COL2A1	0.628299
COL3A1	0.830279	0.311876	0.812178
COL4A1	0.735337	0.184857	0.845201
COL4A2	0.752199	0.523932	0.931889
COL4A3BP	0.721657		0.954592
COL4A5	0.579179		0.867905
COL5A1	0.701311	0.309116	0.75645
COL5A2	0.8033		0.647059
COL6A1	0.859604	0.439184	0.739938
COL6A2	0.899194	0.547336	0.915377
COL6A3	0.881965	0.237137	0.166151
COL6A6	0.356174
COL8A1	0.751718	0.414743
COLEC12	0.447386
COLGALT1	0.677419	0.440372	0.803922
COMMD1	-0.0575513		0.69453
COMMD10	0.231273		0.682147
COMMD2	0.373399		0.50258
COMMD3	0.341857		0.370485
COMMD3-BMI1	0.163856		0.261094
COMMD4	0.0718475		0.721362
COMMD5	0.172414		0.731682
COMMD6	0.406515		0.663571
COMMD7	-0.197808		0.880289
COMMD8	0.516129		0.729618
COMMD9	0.0293692	-0.0219968	0.713106
COMP	0.589076
COMT	0.428519	0.490365	0.768834
COPA	0.732771	0.359861	0.314757
COPB1	0.447214	0.285512	0.484004
COPB2	0.696481	0.145127	0.508772
COPE	0.636972	0.0990571	0.479876
COPG1	0.726556	0.38949	0.477812
COPG2	0.474707	0.27967	0.558308
COPS2	0.372801	0.0440942	0.292054
COPS3	0.572214	0.0228591	0.442724
COPS4	0.537989	-0.149764	0.463364
COPS5	0.366969	0.0989769	0.242518
COPS6	0.316745	-0.0684749	0.473684
COPS7A	0.535851	0.136184	0.717234
COPS7B	0.207314	0.0331368	0.624355
COPS8	0.1239	-0.0443832	0.545924
COPZ1	0.466318	0.0253778	0.378741
COQ3	0.548718		0.814241
COQ5	0.515396		0.851393
COQ6	0.512463		0.71517
COQ7	0.26173		0.719298
COQ9	0.822731	0.354624	0.898865
CORO1A	0.939883	0.258797	0.702786
CORO1B	0.784713	0.274142	0.905057
CORO1C	0.783358	0.313044	0.845201
CORO2A	0.788718		0.574819
CORO6	0.68298
CORO7-PAM16	0.180352	0.288434
COTL1	0.81195	0.223695	0.936017
COX15	0.626678		0.622291
COX17	0.566218		0.719298
COX20	0.444321		0.234262
COX4I1	0.63783	0.301279	0.69453
COX5A	0.374633	0.00824587	0.713106
COX5B	0.662023	0.0951532	0.566563
COX6A1	0.139329		0.748194
COX6B1	0.620475	0.252147	0.49226
COX6C	0.515762	0.267794	0.364293
COX7A2	0.607771	0.203032	0.644995
COX7A2L	0.413793	0.243387	0.733746
COX7C	0.592375	0.0699215	0.320949
COX8A	0.148718
CP	0.7511	0.302295	0.845201
CPB2	0.635872
CPD	0.218687	0.467084	0.857585
CPM	0.713225		0.836945
CPN1	0.471344
CPN2	0.723607
CPNE1	0.814883	0.447946	0.872033
CPNE2	0.404692	0.143152	0.845201
CPNE3	0.874141	0.133717	0.830753
CPOX	0.500229	0.431094	0.93808
CPPED1	0.647237		0.927761
CPQ	0.733938		0.905057
CPS1	0.546607		0.925697
CPSF1	0.770598	0.143642	0.781218
CPSF2	0.672287	0.234702	0.826625
CPSF3	0.216276	0.180873	0.713106
CPSF3L	0.365517		0.781218
CPSF4	0.109238		0.545924
CPSF6	0.265054	0.206389	0.690402
CPSF7	0.532625	0.0534416	0.824561
CPT1A	0.829805	0.537613	0.956656
CPT2	0.944185	0.431631	0.905057
CPVL	0.769795	0.222337	0.9484
CPXM1	0.753666
CRABP1	0.755637
CRABP2	0.8562		0.76677
CRAT	0.782734	0.529047	0.589267
CRBN	0.249388		0.525284
CREB1	0.363303		0.754386
CREBBP	0.155073		0.661507
CRELD1	0.509531		0.845201
CRELD2	0.377256		0.624355
CRIP1	0.922654	0.365029
CRIP2	0.744135	0.355366	0.890609
CRK	0.497113	0.262654	0.517028
CRKL	0.658358	0.124859	0.609907
CRLF3	0.553226		0.729618
CRMP1	0.818915		0.936017
CRNKL1	0.630499	0.544138	0.884417
CROCC	0.322839		0.201238
CRP	0.875733
CRTAC1	0.388068
CRTAP	0.677419	0.405174	0.884417
CRTC1	0.338217
CRTC2	-0.0494581
CRYAB	0.836144	0.327712	0.909185
CRYL1	0.690496	0.333686	0.828689
CRYZ	0.896628	0.522588	0.909185
CRYZL1	0.206745		0.822497
CS	0.792889	0.256147	0.907121
CSDE1	0.783358	0.149918	0.566563
CSE1L	0.871701	0.693458	0.578947
CSK	0.813124	0.364509	0.432405
CSNK1A1	0.378299	-0.0406231	0.211558
CSNK1D	0.577688		-0.0485036
CSNK1E	0.43915		0.587203
CSNK1G1	0.382331		0.484004
CSNK1G2	0.24535
CSNK2A1	0.783796	0.268329	0.308566
CSNK2A2	0.197947	0.2116	0.76677
CSNK2B	0.401393	0.235247	0.438596
CSPG4	0.53202	0.148509	0.822497
CSRP1	0.810008	0.379396	0.678019
CSRP2	0.924022	0.250702	0.874097
CST3	0.691229		0.775026
CSTB	0.401393	0.340722	0.925697
CSTF1	0.348456		0.702786
CSTF2	0.0945748	0.135679	0.500516
CSTF2T	-0.395747		0.661507
CSTF3	0.366935	0.182092	0.770898
CTAGE1	0.249267
CTAGE5	0.0684756		0.917441
CTBP1	0.45587	-0.00861664	0.186791
CTBP2	0.606305	0.235599	0.614035
CTBS	0.35154		0.944272
CTCF	0.192449		0.576883
CTCFL	0.469075
CTDP1	0.427016		0.463364
CTDSPL2	0.42148		0.892673
CTGF	0.732561		0.878225
CTHRC1	0.550504	0.513171	0.783282
CTNNA1	0.858766	0.405932	0.907121
CTNNA2	0.855284
CTNNAL1	0.509031		0.560372
CTNNB1	0.879765	0.64372	0.946336
CTNNBL1	0.715608	0.152335	0.865841
CTNND1	0.707478	0.418803	0.966976
CTNND2	0.375726
CTPS1	0.728372	0.279003	0.855521
CTPS2	0.658418	0.287188	0.869969
CTR9	0.339443		0.711042
CTSA	0.634222	0.327544	0.711042
CTSB	0.751169	0.435543	0.911249
CTSC	0.620235	0.189849	0.79773
CTSD	0.853006	0.411123
CTSF	0.765568		0.884417
CTSG	0.654569	0.654761
CTSH	0.630006		0.892673
CTSK	0.480205
CTSL	0.78629		0.905057
CTSS	0.757698	0.472976
CTSV	0.555903		0.335397
CTSZ	0.806818	-0.150769	0.834881
CTTN	0.877199	0.0199982	0.791538
CTTNBP2NL	0.0983871		0.799794
CUL1	0.654752	-0.0490585	0.558308
CUL2	0.757698	0.218702	0.589267
CUL3	0.721774	0.223025	0.378741
CUL4A	0.78013	0.348979	0.628483
CUL4B	0.61021	0.238136	0.896801
CUL5	0.745235	0.317894	0.556244
CUL7	0.317815		0.265222
CUL9	0.23199
CUTA	0.800477	0.26908	0.834881
CUTC	-0.0912821		0.389061
CUX1	0.576458		0.72549
CWC15	0.147361		0.636739
CWC22	0.365561		0.810114
CWC27	0.195015		0.72549
CWF19L1	0.582111		0.308566
CXADR	0.510264		0.9484
CXXC1	-0.270769		0.733746
CXXC5	0.00915751
CXorf38	0.41921		0.702786
CYB5A	0.757698	0.0563104	0.859649
CYB5B	0.773094	0.543989	0.834881
CYB5R1	0.663123	0.0866179	0.834881
CYB5R2	0.244868
CYB5R3	0.896893	0.358354	0.851393
CYBA	0.359158	0.388846	0.929825
CYBB	0.846774	0.602837
CYBRD1	0.544006
CYC1	0.88673	0.442961	0.921569
CYCS	0.867302	0.145398	0.830753
CYFIP1	0.442815	0.200078	0.775026
CYFIP2	0.412757	0.101592	0.73581
CYHR1	0.554872		0.915377
CYP1B1	0.686923
CYP20A1	0.62854	0.162643	0.673891
CYP27A1	0.425372	0.390019	0.917441
CYP2S1	0.708866	0.435441	0.628483
CYP51A1	0.663856	0.284098	0.742002
CYTH1	0.356452
CYTH2	0.527094		0.770898
CYTH3	0.0503558
D2HGDH	0.454179		0.834881
DAAM2	-0.116201
DAB2	0.720674	0.360662	0.851393
DAD1	0.647787	-0.170565	0.271414
DAG1	0.616202		0.878225
DAGLB	0.324176		0.409701
DAK	0.730572		0.690402
DAP	0.454839		0.611971
DAP3	0.73607	0.469945	0.770898
DAPL1	0.810563
DARS	0.648121	0.194208	0.601651
DARS2	0.762463	0.638508	0.909185
DAXX	0.360554		0.620227
DAZAP1	0.390248	0.193378	0.50258
DBI	0.747067	0.203919	0.708978
DBN1	0.727273	0.378513	0.841073
DBNL	0.64687	0.140268	0.634675
DBR1	0.203831		0.00928793
DBT	0.723607	0.493254	0.661507
DCAF11	0.575807		0.764706
DCAF13	0.331225		0.647059
DCAF7	0.545088		0.80805
DCAF8	0.642229	0.0775482	0.459236
DCAKD	0.810741		0.479876
DCK	0.468109		0.384933
DCLK1	0.619216		0.583075
DCLK2	0.073913
DCN	0.873534	0.606756
DCP1A	0.556686		0.405573
DCP1B	0.406379		0.55418
DCPS	0.673387	0.225117	0.77709
DCTD	0.75472		0.853457
DCTN1	0.848607	0.138649	0.76677
DCTN2	0.642471	0.0779003	0.73581
DCTN3	0.640396	0.216402	0.851393
DCTN4	0.468109	0.0873041	0.570691
DCTN5	0.515762		0.407637
DCTN6	0.405425		0.263158
DCTPP1	0.755499	0.152573	0.818369
DCUN1D1	0.462977	0.265878	0.294118
DCUN1D5	0.0201613		0.867905
DCXR	0.853817	0.167882	0.971104
DDAH1	0.653592	0.328996	0.869969
DDAH2	0.893695	0.601487	0.964912
DDB1	0.803519	0.0575357	0.457172
DDB2	0.419414		0.826625
DDI2	0.787023	-0.0687091	0.770898
DDOST	0.431452	0.143201	0.463364
DDR1	0.567449		0.878225
DDRGK1	0.621689	-0.0347784	0.700722
DDT	0.830279	0.0152386	0.649123
DDX1	0.592613	0.39128	0.686275
DDX10	0.322177		0.558308
DDX17	0.43919	0.106772	0.839009
DDX18	0.754032	0.434204	0.657379
DDX19A	0.673754		0.519092
DDX19B	0.640271		0.601651
DDX20	0.191532		0.799794
DDX21	0.774194	0.527964	0.541796
DDX23	0.893777	0.235212	0.894737
DDX24	0.473607	0.217302	0.847265
DDX27	0.748602	0.535688	0.550052
DDX31	0.600445		0.469556
DDX39A	0.657502	0.120665	0.876161
DDX39B	0.743768	0.0528005	0.700722
DDX3X	0.549171	0.101222	0.605779
DDX41	0.131479		0.702786
DDX42	0.581012	0.374912	0.810114
DDX46	0.654935	0.262399	0.380805
DDX47	0.672287	0.0503001	0.55418
DDX49	0.477016		0.647059
DDX5	0.674365	0.573425	0.558308
DDX50	0.565301	0.246415	0.682147
DDX51	0.575513		0.541796
DDX52	0.534457	0.372145	0.688338
DDX54	0.619375	0.0185315	0.593395
DDX56	0.672654		0.671827
DDX58	0.895528	0.397504	0.754386
DDX6	0.684751	0.171674	0.572755
DDX60	0.508065	0.624475	0.422085
DDX60L	0.729548
DECR1	0.761983	0.592803	0.919505
DECR2	0.346753		0.742002
DEF6	0.785557
DEFA1B	0.635997
DEFA3	0.627624
DEGS1	0.591389
DEK	0.786546	0.185929	0.47162
DENND2D	0.0549329
DENND4C	0.282314	0.469266	0.739938
DENR	0.426686	0.125231	0.585139
DEPTOR	0.806818
DERA	0.820823	0.343207	0.762642
DERL1	0.380865	-0.164339	0.659443
DES	0.820748	0.475307	0.878225
DFFA	0.704179	0.365513	0.731682
DFNA5	0.47544		0.921569
DGAT1	0.483138	0.218018
DGKA	0.654032	0.308226	0.843137
DGKZ	0.287889		0.351909
DHCR24	0.785557		0.886481
DHCR7	0.844575	0.25935	0.874097
DHODH	0.531746	0.325863	0.921569
DHPS	0.376466		0.632611
DHRS1	0.73937		0.861713
DHRS11	0.469208		0.859649
DHRS4	0.841536	0.29564	0.865841
DHRS4L2	0.640088
DHRS7	0.686647	0.105546	0.909185
DHRS7B	0.581048	0.306668	0.826625
DHTKD1	0.644428		0.913313
DHX15	0.738772	0.108967	0.671827
DHX16	0.328812	-0.0365188	0.748194
DHX29	0.753551	0.180309	0.560372
DHX30	0.593346	0.276436	0.882353
DHX36	0.420821	0.291026	0.541796
DHX37	0.0246305		0.74613
DHX38	0.272727	0.00631787	0.847265
DHX40	0.422958
DHX57	0.197415		0.752322
DHX8	0.118768		0.841073
DHX9	0.850674	0.441468	0.651187
DIABLO	0.625057	0.0547778	0.723426
DIAPH1	0.754285	0.447684	0.894737
DIAPH2	0.588343	0.496683	0.878225
DICER1	0.229055		0.678019
DIDO1	0.601595		0.708978
DIEXF	0.634531		0.77709
DIMT1	0.109509		0.640867
DIP2A	-0.0665184		0.814241
DIP2B	0.293988	0.19166	0.824561
DIS3	0.500412	0.467609	0.665635
DIS3L2	0.556136		0.624355
DKC1	0.587664	0.503094	0.409701
DLAT	0.814957	0.279801	0.907121
DLD	0.884224	0.22847	0.855521
DLG1	0.841276	0.309008	0.847265
DLG3	0.531527		0.611971
DLG4	0.499015
DLGAP4	0.492987		0.700722
DLST	0.83703	0.244887	0.880289
DMAP1	0.0250343		0.75645
DMD	0.1375		0.597523
DMXL1	-0.110495		0.649123
DNAJA1	0.703941	0.36498	0.702786
DNAJA2	0.586197	0.211648	0.859649
DNAJA3	0.853739	0.55549	0.814241
DNAJB1	0.547654	0.365644	0.661507
DNAJB11	0.619742	0.314595	0.758514
DNAJB2	0.392118		0.500516
DNAJB4	-0.158556		0.896801
DNAJB5	0.581807
DNAJB6	0.558621	-0.00449813	0.510836
DNAJC1	0.516257		0.589267
DNAJC10	0.679193	0.515885	0.750258
DNAJC11	0.323314	0.332723	0.832817
DNAJC13	0.530059	0.37837	0.872033
DNAJC17	0.324631		0.770898
DNAJC19	0.605205	0.0682996	0.857585
DNAJC2	0.479106	0.275766	0.114551
DNAJC21	0.366154		0.692466
DNAJC3	0.525573	0.367511	0.781218
DNAJC5	0.63783		0.826625
DNAJC7	0.540189	0.303593	0.638803
DNAJC8	0.655425	0.158529	0.793602
DNAJC9	0.582585	0.426426	0.727554
DNASE2	0.439923		0.805986
DNM1	0.735337		0.851393
DNM1L	0.796921	0.170495	0.597523
DNM2	0.513563	0.264147	0.595459
DNM3	0.345005
DNMT1	0.566716	0.378848	0.752322
DNMT3A	0.528226		0.791538
DNPEP	0.642838	0.276981	0.812178
DNPH1	0.701613	0.159743	0.779154
DNTTIP1	0.257631		0.760578
DNTTIP2	0.470901		0.638803
DOCK1	0.358504	0.262965	0.54386
DOCK10	0.359604		0.851393
DOCK11	0.456763		0.886481
DOCK2	0.630499	0.393787
DOCK4	0.703527
DOCK5	0.295455		0.77709
DOCK6	0.432845	0.122908	0.223942
DOCK7	0.589443	0.116812	0.872033
DOCK8	0.668866
DOCK9	0.460453		0.828689
DOHH	0.135499		0.424149
DOK1	0.0493937
DOPEY2	0.338958	0.370718	0.884417
DPAGT1	0.718548		0.5129
DPCD	0.30022		0.356037
DPF2	0.618458	0.136154	0.634675
DPH5	0.282743		0.688338
DPM1	0.715176	0.415864	0.593395
DPP3	0.775985	0.245331	0.576883
DPP7	0.601778	0.161925	0.853457
DPP9	0.343548		0.772962
DPT	0.718475	0.514246
DPY30	0.420088	0.318617
DPYD	0.820381		0.894737
DPYS	0.655172
DPYSL2	0.858871	0.391244	0.855521
DPYSL3	0.920172	0.470714	0.975232
DPYSL4	0.694089
DR1	0.558683		0.76677
DRAP1	0.016129	0.222448	0.768834
DRG1	0.766749	0.386329	0.201238
DRG2	0.378334	0.13932	0.560372
DSC2	0.833211	0.466548	0.74613
DSCR3	0.375862		0.907121
DSG2	0.860233	0.263865	0.925697
DSP	0.856567	0.550155
DST	0.376466		0.853457
DSTN	-0.0230938	0.356961	0.882353
DTNBP1	0.56077		0.836945
DTX3L	0.754765	0.558269	0.865841
DTYMK	0.658968	0.33761	0.76677
DUS3L	0.258798		0.75645
DUSP11	0.359971		0.358101
DUSP23	0.572214	0.190295	0.882353
DUSP3	0.48937	0.350272	0.696594
DUT	0.767595	0.235474	0.568627
DVL2	0.565934		0.655315
DVL3	0.307389		0.620227
DYNC1H1	0.777859	0.154545	0.727554
DYNC1I2	0.518926	0.00221377	0.812178
DYNC1LI1	0.657135	0.126618	0.764706
DYNC1LI2	0.303886	0.148356	0.665635
DYNC2H1	0.460402		0.568627
DYNLL1	0.242691		0.190918
DYNLL2	0.444648	0.160438	0.595459
DYNLRB1	0.369352	0.266162	0.636739
DYNLT1	0.287904	0.33019	0.708978
DYRK1A	0.195748		0.426213
DYRK1B	0.117827
DYSF	0.805718	0.385592	0.909185
EARS2	0.80121		0.77709
EBAG9	0.563515		0.742002
EBNA1BP2	0.795088	0.400966	0.700722
ECE1	0.542022	-0.00549784	0.855521
ECH1	0.684751	0.407238	0.80805
ECHDC1	0.771261	0.519534	0.907121
ECHDC3	0.785191		0.917441
ECHS1	0.93612	0.376826	0.849329
ECI1	0.833547	0.14951	0.909185
ECI2	0.705527	0.508514	0.700722
ECM1	0.727956		0.925697
ECSIT	0.412859		0.795666
ECT2	0.621279		0.706914
EDC3	0.761433		0.560372
EDC4	0.428152	0.146669	0.779154
EDF1	0.656525	0.115483	0.521156
EEA1	0.835411	0.317392	0.872033
EED	0.698462		0.830753
EEF1A1	0.579599	0.0812958	0.611971
EEF1A2	0.354839		0.570691
EEF1B2	0.646687	0.087375	0.791538
EEF1D	0.724707	0.193259	0.667699
EEF1E1	0.651512	0.0502401	0.750258
EEF1G	0.691716	0.367304	0.506708
EEF2	0.402457	0.51807	0.638803
EEF2K	0.403629		0.762642
EEFSEC	0.570015	-0.0594643	0.820433
EFEMP1	0.846485	0.615556	0.708978
EFEMP2	0.607038	0.529262
EFHD1	0.706378		0.882353
EFHD2	0.56085	0.0343092	0.892673
EFR3A	0.465176		0.556244
EFTUD1	0.627074		0.403509
EFTUD2	0.540055	0.25873	0.770898
EGFR	0.287233		0.97936
EGLN1	0.633798		0.671827
EHBP1L1	0.486267	0.0914188	0.545924
EHD1	0.788379	0.280277	0.929825
EHD2	0.799487	0.511216	0.962848
EHD3	0.660251		0.865841
EHD4	0.793878	0.378322	0.874097
EHF	0.518903
EHHADH	0.703877	0.429425	0.867905
EHMT1	0.669355		0.283798
EHMT2	0.38396		0.700722
EIF1	0.387097	-0.0172536	0.360165
EIF1AD	-0.0711209		0.403509
EIF1AX	0.612537		0.78741
EIF1B	0.417522
EIF2A	0.366569	0.319727	0.682147
EIF2AK2	0.695262	0.21362	0.537668
EIF2B1	0.532625	0.224206	0.22807
EIF2B2	0.399047		0.609907
EIF2B3	0.677665	0.0485125	0.711042
EIF2B4	0.241569	-0.0584209	0.368421
EIF2B5	0.27676	0.161635	0.465428
EIF2D	0.478739		0.706914
EIF2S1	0.83842	0.12679	0.739938
EIF2S2	0.859971	0.23356	0.572755
EIF2S3	0.686463	0.29349	0.593395
EIF3A	0.585648	0.21559	0.479876
EIF3B	0.727523	0.0947342	0.739938
EIF3C	0.424787	0.271491	0.236326
EIF3D	0.531439	0.169828	0.488132
EIF3E	0.521859	0.13974	0.401445
EIF3F	0.464809	0.0815763	0.393189
EIF3G	0.334739	0.137909	0.869969
EIF3H	0.52346	-0.0310747	0.364293
EIF3I	0.072594	0.174277	0.717234
EIF3J	0.560484	0.192287	0.566563
EIF3K	0.191716	0.168399	0.758514
EIF3L	0.604472	0.173459	0.151703
EIF3M	0.517962	0.238796	0.463364
EIF4A1	0.582531	0.122321	0.632611
EIF4A2	0.574649	0.348302	0.327141
EIF4A3	0.434504	0.162402	0.649123
EIF4B	0.608871	0.264841	0.508772
EIF4E	0.339505	0.146675	0.453044
EIF4E2	0.378517	-0.0870973	0.49226
EIF4EBP2	0.407814
EIF4ENIF1	-0.0666667		0.75645
EIF4G1	0.753621	0.426458	0.737874
EIF4G2	0.757331	0.0987192	0.601651
EIF4G3	0.60801		0.843137
EIF4H	0.67522	0.147822	0.475748
EIF5	0.745968	0.269144	0.775026
EIF5A	0.534457	0.287672	0.595459
EIF5A2	0.530792
EIF5AL1	0.608504
EIF5B	0.733205	0.460118	0.721362
EIF6	0.409091	0.33982	0.723426
ELAC2	0.32206		0.737874
ELANE	0.633815	0.641723
ELAVL1	0.428152	0.0667692	0.713106
ELF1	0.348165		0.880289
ELF3	0.451013
ELMO1	0.730205		0.702786
ELMO2	0.793511		0.905057
ELMO3	0.618952
ELMOD2	0.788195		0.682147
ELMSAN1	0.0240832		0.711042
ELN	0.592186	0.558468
ELP2	0.325616		0.30031
ELP3	0.222507	0.223495	-0.0423117
EMC1	0.44978	0.00302861	0.675955
EMC10	0.45139		0.446852
EMC2	0.271261	-0.0325824	0.632611
EMC3	0.539993	0.124371	0.690402
EMC4	0.362097	0.0927488	0.506708
EMC7	0.5011		0.537668
EMC8	0.363636		0.5129
EMD	0.649436	0.160711	0.79773
EMG1	0.673387	0.0521231	0.630547
EMILIN1	0.877199	0.39976
EMILIN2	0.833654
EML1	0.230159
EML2	0.68628	0.470197	0.849329
EML3	0.801283	0.129292	0.597523
EML4	0.764663	0.461465	0.779154
ENAH	0.848318	0.143078	0.913313
ENDOD1	0.63813	0.371825	0.919505
ENG	0.619501	0.328635	0.890609
ENO1	0.600073	0.293246	0.729618
ENO2	0.426359		0.888545
ENO3	0.45687	0.195588	0.700722
ENOPH1	0.406966		0.70485
ENOSF1	0.390148		0.884417
ENPEP	0.574713
ENPP1	0.491569		0.915377
ENPP4	0.638196		0.975232
ENSA	0.512097		0.752322
ENTPD1	0.619501	0.216004
ENY2	0.637155		0.69453
EP300	0.267595		0.422085
EP400	0.472137		0.72549
EPB41	0.637888	0.317762	0.822497
EPB41L1	0.633123	0.630501	0.975232
EPB41L2	0.806818	0.550181	0.636739
EPB41L3	0.663123		0.824561
EPB41L5	0.593109		0.79773
EPB42	0.586877
EPCAM	0.60911	0.266536	0.925697
EPHB2	0.357964		0.882353
EPHB3	0.207602		0.27967
EPHB4	0.543145		0.795666
EPHX1	0.864736	0.500341	0.973168
EPHX2	0.79141	0.464697	0.933953
EPM2AIP1	0.592742		0.700722
EPN1	0.430352	0.278418	0.692466
EPN2	0.39258		0.805986
EPN3	0.181048
EPPK1	0.829545	0.642571	0.929825
EPRS	0.867278	0.375772	0.79773
EPS15	0.320381	0.184209	0.956656
EPS15L1	0.489003	0.080922	0.574819
EPS8L1	0.833944		0.514964
EPS8L2	0.832111	0.315411	0.915377
EPX	0.391133	0.591167
ERAL1	-0.0656358		0.775026
ERAP1	0.873534	0.54686	0.942208
ERAP2	0.81624		0.962848
ERBB2	0.123167		0.789474
ERBB2IP	0.563783		0.869969
ERC1	0.198167		0.845201
ERC2	0.0256598
ERCC2	0.34399		0.731682
ERCC3	0.354211		0.384933
ERCC4	0.518728		0.708978
ERCC5	-0.0947037		0.876161
ERF	0.276623
ERGIC1	0.530657	0.23382	0.874097
ERGIC2	0.733504		0.77709
ERGIC3	0.639663		0.793602
ERH	0.298442	0.000804377	0.628483
ERI3	0.62579		0.933953
ERLEC1	0.595674	0.214849	0.834881
ERLIN1	0.578658	0.309944	0.919505
ERLIN2	0.763633	0.388561	0.952528
ERMP1	0.819723	0.49775	0.927761
ERO1L	0.529007		0.80805
ERO1LB	0.531031		0.673891
ERP29	0.846302	0.356323	0.810114
ERP44	0.653959	0.239808	0.669763
ESD	0.742187	0.298738	0.880289
ESF1	0.475		0.673891
ESRP1	0.394062	0.319769	0.545924
ESRP2	0.15239		0.764706
ESYT1	0.856672	0.108926	0.770898
ESYT2	0.681818	0.138725	0.380805
ETF1	0.523827	0.0896561	0.120743
ETFA	0.710411	0.411122	0.73581
ETFB	0.943548	0.436318	0.805986
ETFDH	0.861437	0.420573	0.888545
ETHE1	0.953429	0.169441	0.845201
EVL	0.71261		0.628483
EVPL	0.894327		0.758514
EWSR1	0.483318	0.033658	0.669763
EXD2	0.223974		0.816305
EXOC1	0.26063		0.566563
EXOC2	0.546188	0.144037	0.601651
EXOC3	0.368768	0.110911	0.744066
EXOC4	0.490604	0.0600094	0.469556
EXOC5	0.158358	0.0487885	0.30031
EXOC6	0.509577		0.541796
EXOC6B	0.434974		0.748194
EXOC7	0.332845	0.0238852	0.490196
EXOC8	0.348121	0.225716	0.316821
EXOSC1	0.491857		0.801858
EXOSC10	0.60044	0.231904	0.820433
EXOSC2	0.51691		0.791538
EXOSC3	0.134499		0.872033
EXOSC4	-0.056085	0.0105813	0.727554
EXOSC5	0.352709		0.803922
EXOSC6	0.117669		0.775026
EXOSC7	0.567815		0.770898
EXOSC8	0.286207		0.834881
EXOSC9	0.423754	0.209568	0.630547
EYA3	0.499316		0.713106
EZR	0.768328	0.382561	0.845201
F11R	0.865836	0.371596	0.929825
F12	0.714809	0.379735
F13A1	0.820456	0.564947
F2	0.678886	0.619682	0.702786
F9	0.733871
FABP3	0.852273	0.3737	0.572755
FABP4	0.543255
FABP5	0.702346	0.333783	0.886481
FADD	0.273892		0.562436
FADS2	0.231146		0.869969
FADS3	0.212308		0.744066
FAF1	0.624633	0.00765027	0.863777
FAF2	0.508294	0.227907	0.750258
FAH	0.804985	0.0666964	0.739938
FAHD1	0.785151	0.275584	0.655315
FAHD2A	0.688416		0.713106
FAHD2B	0.717742		0.857585
FAIM	0.410871
FAM103A1	0.36489		0.292054
FAM105A	0.478291	0.552221
FAM107B	0.718664		0.927761
FAM114A1	0.817232	0.338081	0.742002
FAM114A2	0.722141	0.0414263	0.834881
FAM115A	-0.0592186		0.0361197
FAM120A	0.578446	0.27755	0.760578
FAM120B	0.57625		0.74613
FAM120C	0.156525		0.690402
FAM129A	0.51063	0.398957	0.971104
FAM129B	0.871701	0.474525	0.905057
FAM134A	0.204244		0.446852
FAM136A	0.823023		0.417957
FAM160A2	0.295043		-0.0773994
FAM160B1	0.498167	0.095795	0.717234
FAM162A	0.778592	0.253547	0.789474
FAM175B	0.404729	0.114514	0.337461
FAM192A	0.184018		0.576883
FAM195B	0.645813		0.826625
FAM207A	0.56621		-0.234262
FAM208A	0.4753		0.940144
FAM20B	0.0994872		0.510836
FAM210B	0.375325		0.919505
FAM213A	0.619501	0.243369	0.952528
FAM213B	0.434751		0.70485
FAM21A	0.503116		0.605779
FAM21C	0.43695
FAM3C	0.492669	0.156396	0.900929
FAM45A	0.185117		0.137255
FAM49A	0.549271
FAM49B	0.715791	0.340439	0.791538
FAM50A	0.883695		0.872033
FAM50B	0.657659
FAM65A	0.34359		0.946336
FAM83H	0.311584	0.397033	0.907121
FAM84B	0.655059		0.936017
FAM91A1	0.549853	0.359654	0.803922
FAM96B	0.209632		0.609907
FAM98A	0.127589	0.121954	0.581011
FAM98B	0.293638	0.390422	0.232198
FANCI	0.712315		0.73581
FAP	0.659457		0.469556
FARP1	0.498534	0.339958	0.834881
FARP2	0.404488		0.651187
FARSA	0.820748	0.189677	0.585139
FARSB	0.760997	0.279944	0.50258
FAS	0.334409		0.905057
FASN	0.859866	0.476581	0.717234
FASTKD2	0.295567		0.795666
FASTKD5	0.456054		0.915377
FAU	0.316745	0.2585	0.133127
FBL	0.659824	0.437817	0.622291
FBLIM1	0.764183	0.116417	0.799794
FBLN1	0.841719	0.371842	0.475748
FBLN2	0.856829	0.663127
FBLN5	0.856802	0.497022
FBN1	0.859971	0.541314	0.801858
FBN2	0.709311	0.227696	0.527348
FBN3	0.692082
FBP1	0.647727	0.38446
FBXL18	0.0169355		0.581011
FBXL20	-0.109924		0.640867
FBXO2	0.670821
FBXO21	0.726789		0.174407
FBXO22	0.589076		0.560372
FBXO4	-0.0269231		0.768834
FBXO7	0.11328	-0.0280763	0.576883
FCER1G	0.76063
FCGBP	0.621701	0.552018
FCGR2A	0.594581
FCGR2B	0.569458
FCGR3B	0.55468
FCGRT	0.39846	0.438054	0.690402
FCHO2	0.622434	0.152077	0.853457
FDFT1	0.634897		0.669763
FDPS	0.864632	0.437675	0.671827
FDX1	0.528458		0.832817
FDXR	0.575566	0.574048	0.975232
FECH	0.748534		0.944272
FEN1	0.665323	0.422107	0.391125
FER1L5	0.384236
FERMT1	0.710777	0.647643	0.867905
FERMT2	0.887993	0.428461	0.574819
FERMT3	0.728372	0.548216	0.847265
FES	0.485932
FGA	0.841613	0.596041
FGB	0.883184	0.646817
FGD4	0.170821		0.851393
FGG	0.864082	0.66471
FGL2	0.748167
FGR	0.600806
FH	0.901393	0.67973	0.812178
FHIT	0.684813		0.900929
FHL1	0.807185	0.529714	0.923633
FHL2	0.790689	0.337586	0.93808
FHL3	0.698808	0.355502	0.630547
FHOD1	0.376046		0.758514
FIBP	0.298497		0.593395
FIGNL1	0.109901		0.22807
FILIP1L	0.669403	0.392192
FIP1L1	0.46371	0.179548	0.521156
FIS1	0.723974	0.224756	0.892673
FKBP10	0.85044	0.461484	0.886481
FKBP11	0.778226	0.259142	0.940144
FKBP15	0.338741	0.398225	0.634675
FKBP1A	0.67461		0.659443
FKBP2	0.527859	0.127237	0.667699
FKBP3	0.51306	0.192366	0.733746
FKBP4	0.870681	0.458467	0.690402
FKBP5	0.87398	0.180976	0.834881
FKBP7	0.455504		0.927761
FKBP8	0.652796	0.220863	0.634675
FKBP9	0.828598	0.322346	0.863777
FLAD1	0.493859	0.375537	0.851393
FLII	0.638196	0.26831	0.663571
FLNA	0.906608	0.327919	0.954592
FLNB	0.855572	0.47556	0.791538
FLNC	0.920906	0.43594	0.98968
FLOT1	0.878666	0.450565	0.783282
FLOT2	0.812317	0.390404	0.79773
FLYWCH2	0.689108		0.719298
FMNL1	0.859971	0.446415	0.956656
FMNL2	0.733938		0.931889
FMNL3	0.73717		0.341589
FMOD	0.826246	0.583385
FMR1	0.611126	0.311314	0.76677
FN1	0.829805	0.48206	0.929825
FN3K	0.666056		0.888545
FN3KRP	0.251856	0.079092	0.781218
FNBP1	0.663367		0.529412
FNBP1L	0.628173		0.905057
FNBP4	0.595074		0.644995
FNDC3A	0.794061	0.232171	0.80805
FNDC3B	0.805352	0.0592322	0.900929
FNTA	0.450147	0.0997205	0.731682
FNTB	0.599175		-0.0856553
FOCAD	0.351389	0.178552	0.343653
FOLR1	0.795711		0.793602
FOLR2	0.384531
FOXK1	0.811217	0.363216	0.684211
FOXRED1	0.562683	0.275538	0.76677
FPGT	0.639847
FRG1	0.689883		0.463364
FRMD8	0.56415		0.581011
FRYL	0.444271	0.511972	0.78741
FSCN1	0.934018	0.54837	0.95872
FSTL1	0.600806		0.872033
FTH1	0.516916	0.272358	0.845201
FTL	0.66905	0.570304	0.911249
FTO	0.540689	0.147248	0.510836
FTSJ3	0.722141	0.292215	0.686275
FUBP1	0.715791	0.252522	0.770898
FUBP3	0.698314	0.376899	0.498452
FUCA1	0.77566		0.836945
FUCA2	0.681452		0.907121
FUK	0.430208	0.303182	0.647059
FUNDC2	0.603629		0.702786
FUS	0.529692	0.183007	0.655315
FUT8	0.601906		0.663571
FXN	0.636364		0.886481
FXR1	0.610704	-0.0392796	0.915377
FXR2	0.576116		0.933953
FYB	0.676611
FYCO1	0.719641		0.896801
FYN	0.376134
FYTTD1	0.506232		0.368421
FZD1	0.730706
FZD6	0.326496		0.74613
G3BP1	0.482405	0.4332	0.455108
G3BP2	0.753918	0.221428	0.517028
G6PD	0.865836	0.547963	0.956656
GAA	0.843475		0.919505
GAB2	0.396974
GABARAP	0.576124		0.647059
GABARAPL2	0.50906		0.727554
GABPA	0.266153		0.54386
GADD45GIP1	0.200423		0.902993
GAK	0.785263	0.356209	0.764706
GALE	0.782625	0.261422	0.721362
GALK1	0.809092	0.263796	0.713106
GALK2	0.451288	0.426369	0.78741
GALM	0.681818	0.0672794	0.859649
GALNS	0.560169		0.869969
GALNT1	0.653286		0.770898
GALNT2	0.825513	0.372133	0.886481
GALNT3	0.77566	0.558942	0.834881
GALNT4	0.5867		0.368421
GALNT6	0.287943		0.54386
GALNT7	0.49583	0.547929	0.832817
GALT	0.552786		0.748194
GANAB	0.480938	0.313333	0.170279
GAPDH	0.675953	0.0731884	0.591331
GAPDHS	0.519109		0.748194
GAPVD1	0.717009	0.122896	0.147575
GAR1	0.711575	0.156989	0.333333
GARS	0.71934	0.323549	0.690402
GART	0.844941	0.551524	0.581011
GAS6	0.493548
GATAD2A	0.441349		0.696594
GATAD2B	0.498167		0.69453
GATB	0.104926
GATM	0.675587		0.830753
GBA	0.754285	0.27916	0.791538
GBAS	0.697214		0.70485
GBE1	0.560587	0.190023	0.834881
GBF1	0.781158	0.447292	0.686275
GBP1	0.876833	0.727972	0.896801
GBP2	0.793622	0.539788	0.72549
GBP3	0.712191
GBP4	0.673144
GBP5	0.812683
GC	0.764296	0.116428	0.680083
GCA	0.633431	0.540265	0.611971
GCC2	0.0472917		0.386997
GCDH	0.223607		0.822497
GCLC	0.635997	0.306443	0.793602
GCLM	0.710292	0.192063	0.826625
GCN1L1	0.628323		0.256966
GCSH	0.472141		0.581011
GDAP1	0.104675		0.925697
GDI1	0.480938	0.298171	0.607843
GDI2	0.635689	0.14482	0.622291
GDPGP1	0.0320392
GEMIN4	0.263563	-0.0369893	0.244582
GEMIN5	0.505499	0.106134	0.578947
GEMIN6	0.245813		0.0670795
GET4	0.117669		0.52322
GFAP	0.616569
GFM1	0.78629	0.383477	0.851393
GFM2	0.368205		0.822497
GFPT1	0.704545	0.454698	0.500516
GFPT2	0.412023
GGA1	0.642229		0.843137
GGA2	0.428791		0.845201
GGCT	0.810117		0.775026
GGCX	0.294615		0.54386
GGH	0.872434	0.573365	0.902993
GGPS1	0.731555		0.597523
GGT5	0.555352	0.470328
GGT7	0.705528		0.801858
GHDC	0.150403	0.123562	0.849329
GHITM	0.563932	0.0914252	0.655315
GID8	0.248387		0.552116
GIGYF2	0.308524	0.119415	0.343653
GIMAP1	0.779326
GIMAP4	0.852639	0.116023
GIPC1	0.530425		0.832817
GIT1	0.443915	0.199796	0.742002
GIT2	0.631598		0.74613
GK	0.80936		0.902993
GLA	0.500367		0.905057
GLB1	0.771698	0.0412255	0.857585
GLDC	0.773856		0.946336
GLE1	0.28724		0.843137
GLG1	0.744135	0.392682	0.805986
GLIPR2	0.912023	0.229983	0.820433
GLMN	0.62266		0.576883
GLO1	0.579965	0.185967	0.325077
GLOD4	0.73937	0.14225	0.661507
GLRX	0.73937	0.17025	0.919505
GLRX3	0.798021	0.205038	0.799794
GLRX5	0.660924		0.72549
GLS	0.68848	0.724788	0.919505
GLTP	0.312162		0.855521
GLUD1	0.778959	0.477933	0.803922
GLUD2	0.769795		0.960784
GLUL	0.672287	0.484215	0.853457
GLYR1	0.820424	0.260661	0.882353
GM2A	0.645894		0.886481
GMDS	0.753666	0.442793	0.690402
GMEB1	0.52792		0.857585
GMEB2	0.00610501		0.727554
GMFB	0.612537	0.171494	0.824561
GMFG	0.701613
GMIP	0.437597	0.141729
GMPPA	0.532124	0.35337	0.601651
GMPPB	0.640762	0.454077	0.599587
GMPR	0.772361		0.847265
GMPR2	0.890029		0.343653
GMPS	0.848502	0.265382	0.413829
GNA11	0.421959	0.32233	0.545924
GNA12	0.3831		0.675955
GNA13	0.57478	0.122184	0.921569
GNA14	0.315249
GNAI1	0.732405	0.397741	0.917441
GNAI2	0.76015	0.112242	0.791538
GNAI3	0.692449	0.320621	0.389061
GNAO1	0.543488		0.785346
GNAQ	0.425298	0.248883	0.779154
GNAS	0.660984	0.388963	0.843137
GNB1	0.735955	0.462815	0.535604
GNB2	0.529056	0.129945	-0.0526316
[truncated: 7,438 more rows]

## Sheet: B. Protein reproducibility rank
	Ovarian Reproducibility Rank	Colon Reproducibility Rank	CCLE Reproducibility Rank	Aggregated Reproducibility Rank
A1BG	0.772775	0.45424		0.575671
A2M	0.88327	0.39603	0.22406	0.50112
A2ML1	0.162279
AAAS	0.583824	0.235868	0.478595	0.432762
AACS	0.55213		0.837034	0.629721
AAK1	0.337721	0.366083	0.532869	0.412224
AAMDC	0.434361		0.411842	0.448734
AAMP	0.727745		0.0909882	0.439578
AAR2	0.139764		0.168771	0.269512
AARS	0.478524	0.70424	0.628791	0.603852
AARS2	0.194319	0.501009	0.679727	0.458352
AASDHPPT	0.617077		0.600639	0.572572
AASS	0.540007		0.971412	0.670473
AATF	0.409941	0.410498	0.109273	0.309904
ABAT	0.731902
ABCB10	0.276065		0.841387	0.539151
ABCB6	0.160201		0.358584	0.339595
ABCB7	0.299273	0.934051	0.618778	0.617367
ABCB8	0.323		0.928312	0.583771
ABCC1	0.296675	0.405451	0.897257	0.533128
ABCC4	0.668687		0.701785	0.623491
ABCD3	0.483201	0.931359	0.623712	0.679424
ABCE1	0.443713	0.533311	0.104774	0.360599
ABCF1	0.253377	0.312584	0.40415	0.323371
ABCF2	0.832006	0.0844549	0.485851	0.467437
ABCF3	0.756668	0.273217	0.361341	0.463742
ABHD10	0.363873	0.223755	0.941373	0.509667
ABHD11	0.959127	0.831427	0.570599	0.787051
ABHD12	0.274333	0.707604	0.714845	0.565594
ABHD14B	0.828542	0.126851	0.93165	0.629014
ABHD16A	0.339106	0.585801	0.165288	0.363398
ABI1	0.369415	0.112719	0.52837	0.336835
ABI2	0.381365		0.374692	0.418685
ABI3	0.482854
ABLIM1	0.936786		0.974459	0.803748
ABR	0.373052	0.618439	0.945871	0.645787
ABRACL	0.424143	0.152086	0.70193	0.426053
ACAA1	0.622445	0.713661	0.407488	0.581198
ACAA2	0.87461	0.93035	0.978378	0.927779
ACACA	0.32248	0.774226	0.263097	0.453268
ACACB	0.329927
ACAD10	0.247316		0.75127	0.499528
ACAD8	0.690682	0.382234	0.498767	0.523894
ACAD9	0.954105	0.770525	0.260775	0.661801
ACADM	0.946657	0.833782	0.864026	0.881488
ACADS	0.948563	0.671265	0.994631	0.871486
ACADSB	0.759785	0.701211	0.850675	0.770557
ACADVL	0.832698	0.815949	0.468292	0.705646
ACAP2	0.591444	0.222409	0.506458	0.440104
ACAT1	0.894354	0.888627	0.949935	0.910972
ACAT2	0.928992	0.102288	0.548106	0.526462
ACBD3	0.227399	0.787349	0.650994	0.555247
ACBD5	0.176308		0.646641	0.440983
ACE	0.099238
ACIN1	0.374264	0.343876	0.342766	0.353635
ACLY	0.999827	0.799798	0.396895	0.732173
ACO1	0.458954	0.628869	0.70788	0.598568
ACO2	0.966747	0.91319	0.712233	0.864057
ACOT1	0.935054
ACOT13	0.95116	0.148385	0.814976	0.638174
ACOT2	0.935227		0.746046	0.727091
ACOT7	0.330966	0.401413	0.920331	0.550903
ACOT8	0.428819		0.385575	0.438131
ACOT9	0.672844	0.602961	0.793644	0.689816
ACOX1	0.451507	0.674966	0.981425	0.702633
ACOX3	0.507274		0.771876	0.59305
ACP1	0.414098	0.0181696	0.10579	0.179352
ACP2	0.313301		0.920476	0.577926
ACSF2	0.894874	0.922275	0.88173	0.899626
ACSF3	0.255975	0.914199	0.789145	0.653107
ACSL1	0.883963	0.921602	0.99376	0.933108
ACSL3	0.951334	0.932705	0.860107	0.914715
ACSL4	0.68514	0.893338	0.989261	0.855913
ACSL5	0.613786	0.986878	0.377739	0.659468
ACSS1	0.767232	0.961642	0.941518	0.890131
ACSS2	0.466401	0.29576	0.468437	0.4102
ACSS3	0.818843
ACTA1	0.812089
ACTA2	0.8469		0.737484	0.694795
ACTB	0.83876		0.548251	0.629004
ACTBL2	0.813128	0.0713324	0.21753	0.36733
ACTG1	0.865604	0.00605653		0.45722
ACTG2	0.81105	0.625168		0.645406
ACTL6A	0.482681	0.311911	0.524452	0.439681
ACTL6B	0.372359
ACTN1	0.97229	0.675639	0.793789	0.813906
ACTN2	0.911673
ACTN3	0.948909
ACTN4	0.959647	0.679004	0.515165	0.717938
ACTR10	0.476273	0.108681	0.278915	0.287956
ACTR1A	0.841531	0.213661	0.415905	0.490366
ACTR1B	0.682369		0.27906	0.487143
ACTR2	0.925528	0.213997	0.552605	0.564043
ACTR3	0.976446	0.0955585	0.524597	0.532201
ACTR3B	0.705057		0.454941	0.553333
ACY1	0.950641	0.647712	0.809462	0.802605
ACYP1	0.766366		0.986069	0.750812
ACYP2	0.528057		0.49093	0.506329
ADA	0.809837		0.924539	0.744792
ADAM10	0.88708	0.673957	0.636773	0.732603
ADAM17	0.877555		0.45915	0.612235
ADAM9	0.204538		0.740821	0.481786
ADAR	0.945099	0.706595	0.897402	0.849699
ADCK3	0.937652		0.766217	0.734623
ADCK4	0.336162		0.404295	0.413486
ADD1	0.907343	0.305518	0.481788	0.564883
ADD2	0.217354		0.809607	0.508987
ADD3	0.802736	0.3321	0.89392	0.676252
ADH1A	0.689124
ADH1B	0.590059	0.777254		0.622438
ADH1C	0.578802
ADH5	0.937478	0.392328	0.203018	0.510942
ADI1	0.54884		0.83239	0.627077
ADIRF	0.802563		0.283994	0.528852
ADK	0.739002	0.120458	0.766362	0.541941
ADNP	0.650849		0.611958	0.587602
ADO	0.256495		0.135104	0.297199
ADPGK	0.640457	0.479475	0.778842	0.632925
ADPRH	0.183062
ADPRHL2	0.658989		0.570744	0.576578
ADRBK1	0.33876		0.0986794	0.31248
ADRM1	0.184101	0.166891	0.161515	0.170836
ADSL	0.755975	0.375168	0.142795	0.424646
ADSS	0.784725	0.373486	0.533014	0.563742
ADSSL1	0.0980256		0.133507	0.243844
AEBP1	0.881365	0.953903		0.778423
AFAP1L2	0.695705		0.324046	0.506584
AFG3L2	0.995843	0.855316	0.841532	0.897564
AFM	0.639938	0.408479		0.516139
AFTPH	0.051957		0.722537	0.424831
AGAP3	0.301005		0.510956	0.43732
AGFG1	0.400242	0.345559	0.0142214	0.253341
AGFG2	0.266713		0.636918	0.467877
AGK	0.863526	0.724092	0.963866	0.850495
AGL	0.805854	0.612719	0.179655	0.532742
AGO1	0.142536		0.153824	0.265453
AGO2	0.199861	0.350606	0.0828617	0.21111
AGO3	0.170246
AGO4	0.145826		0.0632709	0.236366
AGPAT1	0.185833		0.435641	0.373825
AGPAT3	0.211638		0.587433	0.433024
AGPAT5	0.132144	0.286676	0.428385	0.282402
AGPS	0.269138	0.832773	0.860253	0.654054
AGR2	0.401974	0.984186	0.894065	0.760075
AGRN	0.821614	0.87786	0.30489	0.668122
AGT	0.737097	0.729139		0.655412
AGTRAP	0.130239		0.381512	0.33725
AHCTF1	0.263076	0.245289	0.675519	0.394628
AHCY	0.937998	0.747645	0.280946	0.65553
AHCYL1	0.742813		0.772021	0.671611
AHCYL2	0.553169		0.506603	0.519924
AHDC1	0.0268445		0.481933	0.336259
AHNAK	0.7177	0.283311	0.818169	0.606393
AHNAK2	0.933149		0.98157	0.804906
AHSA1	0.995324	0.621131	0.301698	0.639384
AHSG	0.601316	0.613728		0.571681
AIDA	0.801178	0.0985868	0.170222	0.356662
AIF1	0.755109
AIF1L	0.886907		0.964011	0.783639
AIFM1	0.688604	0.958277	0.841678	0.82952
AIFM2	0.216141		0.977217	0.564453
AIM1	0.18133	0.943136	0.989406	0.704624
AIMP1	0.413059	0.379542	0.646786	0.479796
AIMP2	0.49238	0.111709	0.491075	0.365055
AIP	0.335296	0.284657	0.775214	0.465056
AK1	0.859543	0.689435	0.605572	0.718183
AK2	0.983374	0.736541	0.628936	0.78295
AK3	0.859196	0.963324	0.958642	0.927054
AKAP12	0.985452	0.938762	0.981715	0.968643
AKAP13	0.165743		0.355536	0.340426
AKAP17A	0.0197437		0.928457	0.482734
AKAP8	0.215449		0.312146	0.342532
AKAP8L	0.688085		0.18604	0.458041
AKAP9	0.203152	0.0632571	0.519663	0.262024
AKR1A1	0.816418	0.346568	0.519808	0.560932
AKR1B1	0.446657	0.694818	0.837179	0.659552
AKR1B15	0.546242
AKR1C1	0.75407		0.855464	0.703178
AKR1C2	0.565639
AKR1C3	0.527364		0.897548	0.641637
AKR1C4	0.587115
AKR7A2	0.706616	0.698856	0.374837	0.593436
AKT1	0.407516		0.400087	0.435868
AKT1S1	0.564946		0.281091	0.448679
AKT2	0.402667		0.14294	0.348536
AKT3	0.365778		0.95008	0.605286
ALAD	0.752165	0.560565	0.51531	0.609347
ALB	0.905611
ALCAM	0.994285	0.909489	0.989552	0.964442
ALDH16A1	0.64496	0.403096	0.536787	0.528281
ALDH18A1	0.89089	0.963661	0.651139	0.83523
ALDH1A1	0.930031	0.943472	0.762444	0.878649
ALDH1A2	0.22584		0.978523	0.568121
ALDH1A3	0.29806		0.824844	0.540968
ALDH1B1	0.848805	0.973755	0.772167	0.864909
ALDH1L1	0.163838
ALDH1L2	0.565985	0.700538	0.989697	0.752074
ALDH2	0.998441	0.979475	0.978668	0.985528
ALDH3A2	0.599411	0.588156	0.941663	0.709743
ALDH3B1	0.0200901		0.877086	0.465725
ALDH4A1	0.98043	0.883917	0.746191	0.870179
ALDH5A1	0.977832	0.943809	0.967494	0.963045
ALDH6A1	0.861448	0.902759	0.924684	0.896297
ALDH7A1	0.982508	0.910834	0.974605	0.955982
ALDH9A1	0.844648	0.155451	0.986214	0.662104
ALDOA	0.691202	0.637954	0.910608	0.746588
ALDOC	0.521129	0.724764	0.946017	0.730637
ALG1	0.200208	0.129542	0.860398	0.396716
ALG10B	0.0581919
ALG11	0.406304		0.459295	0.4552
ALG2	0.635435		0.605718	0.580384
ALG5	0.473329	0.473419	0.45944	0.468729
ALG6	0.225667		0.784792	0.503486
ALG9	0.0644267		0.374982	0.313136
ALKBH5	0.342917		0.0473081	0.296742
ALOX5	0.678559	0.945491		0.708017
ALPL	0.916003		0.156001	0.524001
ALYREF	0.45116	0.574024	0.541721	0.522302
AMBP	0.674922	0.756057		0.64366
AMDHD2	0.670246		0.57089	0.580378
AMPD2	0.817458	0.41319	0.370773	0.533807
AMPD3	0.221337	0.753701		0.491679
AMY1C	0.106512
ANAPC1	0.00987184		0.305036	0.271636
ANAPC2	0.0671978		0.270498	0.279232
ANAPC4	0.508313		0.2734	0.427238
ANAPC5	0.0620021		0.194602	0.252201
ANAPC7	0.27849		0.597301	0.458597
ANG	0.755802
ANGPTL2	0.33443
ANK1	0.566505		0.345813	0.470773
ANK2	0.102355		0.355681	0.319346
ANK3	0.654832	0.683378	0.978813	0.772341
ANKFY1	0.801005	0.330081	0.583805	0.57163
ANKHD1	0.00813994		0.31026	0.2728
ANKHD1-EIF4EBP3	0.00969865
ANKIB1	0.265847		0.675664	0.480504
ANKLE2	0.39522		0.41605	0.43709
ANKMY2	0.376689		0.375127	0.417272
ANKRD13A	0.497922		0.751415	0.583112
ANKRD17	0.0143748		0.141199	0.218524
ANKRD28	0.010045		0.370919	0.293655
ANKRD44	0.591791		0.868234	0.653342
ANKS1A	0.361967		0.799303	0.553757
ANKZF1	0.249394		0.416195	0.38853
ANLN	0.426741		0.312291	0.413011
ANO6	0.394181	0.252355	0.910753	0.519096
ANP32A	0.77468	0.0427322	0.0429546	0.286789
ANP32B	0.647904	0.0783984	0.067044	0.264449
ANP32D	0.475234
ANP32E	0.576896	0.846568	0.587578	0.670347
ANPEP	0.906651	0.579744	0.778987	0.755127
ANTXR1	0.534811		0.679872	0.571561
ANXA1	0.866297	0.912517	0.971557	0.91679
ANXA11	0.47177	0.677322	0.524742	0.557945
ANXA13	0.624177
ANXA2	0.998614	0.69179	0.989842	0.893415
ANXA3	0.893315	0.716689	0.702075	0.770693
ANXA4	0.220298	0.796097	0.868379	0.628258
ANXA5	0.9354	0.721736	0.592512	0.749883
ANXA6	0.955663	0.773553	0.575533	0.76825
ANXA7	0.782646	0.296097	0.667682	0.582142
AOC3	0.604087	0.900404		0.668164
AP1B1	0.61725	0.487887	0.482078	0.529072
AP1G1	0.626775	0.521871	0.102888	0.417178
AP1G2	0.555421	0.576043	0.392976	0.508147
AP1M1	0.278663	0.272207	0.171673	0.240848
AP1M2	0.869588	0.463997	0.506748	0.613444
AP1S1	0.332006		0.0748803	0.302295
AP1S2	0.158469		0.871572	0.510014
AP2A1	0.952026	0.467362	0.597446	0.672278
AP2A2	0.816765	0.713997	0.266289	0.599017
AP2B1	0.760824	0.391319	0.605863	0.586002
AP2M1	0.634915	0.555182	0.286025	0.492041
AP2S1	0.416869		0.275432	0.397433
AP3B1	0.343609	0.522544	0.55275	0.472968
AP3B2	0.228091
AP3D1	0.615691	0.300808	0.411987	0.442828
AP3M1	0.231209	0.0824361	0.215498	0.176381
AP3M2	0.386907		0.215644	0.367517
AP3S1	0.315899	0.0854643	0.305181	0.235515
AP5Z1	0.00484932		0.0772021	0.194017
APAF1	0.102182		0.206356	0.269513
APBB1IP	0.494112		0.528515	0.507542
APCS	0.792691	0.903769		0.732153
APEH	0.532387	0.731157	0.884922	0.716155
APEX1	0.756495	0.759085	0.253374	0.589651
API5	0.937132	0.544078	0.352779	0.61133
APIP	0.658296		0.315339	0.491212
APLP2	0.865085		0.637063	0.667383
APMAP	0.675788	0.728802	0.832535	0.745708
APOA1	0.974195	0.557873		0.677356
APOA1BP	0.892622		0.75722	0.716614
APOA2	0.869761	0.265141		0.544967
APOA4	0.983547	0.595895		0.693147
APOB	0.664704	0.811575	0.270643	0.582307
APOBEC3C	0.410114		0.994776	0.634963
APOBEC3F	0.21822
APOBEC3G	0.568583		0.984908	0.684497
APOC1	0.477485		0.194747	0.390744
APOC3	0.661586	0.559219	0.000290234	0.407032
APOC4-APOC2	0.544337
APOD	0.663665
APOE	0.60097	0.969717	0.946162	0.83895
APOH	0.898337	0.553499	0.231606	0.561148
APOL1	0.399896
APOL2	0.990821	0.370458	0.941808	0.767696
APOM	0.393661
APOO	0.482161	0.133917	0.78929	0.468456
APOOL	0.831486	0.573351	0.14889	0.517909
APP	0.650675	0.722746	0.536932	0.636784
APPL1	0.905785	0.315276	0.157742	0.459601
APPL2	0.392103		0.885067	0.59239
APRT	0.839106	0.16218	0.667828	0.556371
AQR	0.115345	0.255047	0.654912	0.341768
ARAF	0.167648		0.0407778	0.236142
ARAP1	0.779009	0.674293	0.451313	0.634872
ARCN1	0.431936	0.57638	0.13612	0.381478
ARF1	0.543298
ARF3	0.543471		0.0895371	0.377669
ARF4	0.612227	0.446501	0.731244	0.596657
ARF5	0.695012		0.13075	0.441921
ARF6	0.307239	0.644347	0.722682	0.558089
ARFGAP1	0.0827849	0.552826	0.571035	0.402215
ARFGAP2	0.431417	0.263122	0.632709	0.442416
ARFGAP3	0.853135	0.461978	0.793934	0.703016
ARFGEF1	0.22532	0.909152	0.233928	0.456134
ARFGEF2	0.472463	0.532638	0.385721	0.463607
ARFIP1	0.924143	0.506057	0.443767	0.624655
ARFIP2	0.295636		0.268466	0.354701
ARFRP1	0.373918		0.740966	0.538295
ARGLU1	0.504157		0.312437	0.438864
ARHGAP1	0.727052	0.649058	0.846031	0.740714
ARHGAP12	0.105473		0.717893	0.441122
ARHGAP17	0.434015	0.0403769	0.766507	0.413633
ARHGAP18	0.384309	0.75	0.83268	0.655663
ARHGAP25	0.718912
ARHGAP26	0.420159		0.667973	0.529377
ARHGAP29	0.603221		0.871717	0.658313
ARHGAP35	0.291999		0.757365	0.516454
ARHGAP4	0.985625	0.781965	0.75156	0.839717
ARHGAP5	0.171631		0.363953	0.345195
ARHGDIA	0.492553	0.247981	0.446524	0.395686
ARHGDIB	0.93107	0.483176	0.967639	0.793962
ARHGEF1	0.43107	0.55821	0.515455	0.501578
ARHGEF10	0.10911		0.485996	0.365035
ARHGEF11	0.052823		0.696561	0.416461
ARHGEF12	0.515414		0.632854	0.549423
ARHGEF16	0.241947		0.871862	0.537936
ARHGEF17	0.324732		0.784937	0.536556
ARHGEF2	0.558538	0.298452	0.785082	0.547357
ARHGEF35	0.261864
ARHGEF40	0.175268		0.629081	0.434783
ARHGEF5	0.711119
ARHGEF6	0.587288		0.90698	0.664756
ARHGEF7	0.83928	0.428331	0.686838	0.651483
ARID1A	0.575165		0.579887	0.551684
ARID1B	0.254936		0.524888	0.426608
ARID2	0.214756		0.824989	0.513248
ARIH1	0.696571		0.11145	0.436007
ARIH2	0.152754		0.623857	0.425537
ARL1	0.149117	0.54677	0.731389	0.475758
ARL2	0.35123		0.24162	0.364283
ARL3	0.749913	0.313594	0.575678	0.546395
ARL6IP1	0.0831313		0.451458	0.344863
ARL6IP4	0.184448		0.0516616	0.24537
ARL6IP5	0.890371	0.132234	0.482223	0.501609
ARL8A	0.643055	0.397712	0.519954	0.52024
ARL8B	0.227745		0.885213	0.537653
ARMC1	0.328369		0.637208	0.488526
ARMC10	0.976619	0.496635	0.818314	0.763856
ARMC6	0.252684		0.412132	0.388272
ARMC8	0.349151		0.0773473	0.308833
ARMC9	0.182196		0.950225	0.54414
ARMCX1	0.686006
ARMCX2	0.65691		0.473661	0.543524
ARMCX3	0.726013	0.913526	0.907125	0.848888
ARNT	0.0670246		0.473806	0.346944
ARPC1A	0.764635	0.510431	0.928603	0.734556
ARPC1B	0.856772	0.416218	0.326803	0.533264
ARPC2	0.801524	0.195491	0.55899	0.518668
ARPC4	0.759439	0.141992	0.612103	0.504511
ARPC5	0.540873	0.0228802	0.381657	0.315137
ARPC5L	0.133356	0.0615747	0.528661	0.241197
ARPP19	0.866644		0.731534	0.699392
ARRB1	0.884829	0.0501346	0.984327	0.639764
ARRB2	0.5885		0.809752	0.632751
ARSA	0.547108		0.900015	0.649041
ARSD	0.0826117		0.364098	0.31557
ARVCF	0.610322		0.310405	0.473576
ASAH1	0.950814	0.584455	0.971702	0.835657
ASAP1	0.558711		0.90727	0.655327
ASAP2	0.525979		0.775359	0.600446
ASCC1	0.184621		0.459585	0.381402
ASCC2	0.45601	0.0215343	0.21129	0.229611
ASCC3	0.668168	0.659489	0.39704	0.574899
ASH2L	0.716834	0.0286003	0.321724	0.355719
ASL	0.792172	0.971736	0.606008	0.789972
ASMTL	0.833911	0.824361	0.746336	0.801536
ASNA1	0.513162	0.0565276	0.494558	0.354749
ASNS	0.704538	0.968708	0.131911	0.601719
ASPH	0.871839	0.892328	0.910898	0.891689
ASPN	0.843956	0.986541		0.776832
ASPSCR1	0.732421	0.359354	0.629227	0.573667
ASRGL1	0.773987		0.855609	0.709865
ASS1	0.974368	0.998654	0.860543	0.944522
ASUN	0.144267		0.65854	0.434269
ATAD1	0.568756	0.821332	0.751705	0.713931
ATAD2	0.450121		0.828907	0.59301
ATAD2B	0.37513		0.218981	0.364704
ATAD3A	0.972982	0.219044	0.868524	0.68685
ATAD3B	0.925355		0.903497	0.776284
ATE1	0.303949		0.288637	0.364195
ATF1	0.0393142
ATF2	0.021822		0.600784	0.374202
ATF7	0.0105646		0.136265	0.21561
ATF7IP	0.307932		0.333769	0.380567
ATG16L1	0.0507447		0.364243	0.304996
ATG2A	0.0297887
ATG3	0.804641	0.154441	0.785227	0.581437
ATG4B	0.882404		0.0507909	0.477732
ATG5	0.0341185	0.199529	0.114497	0.116048
ATG7	0.659162	0.444818	0.708025	0.604002
ATG9A	0.0893661		0.342911	0.310759
ATIC	0.978871	0.815276	0.435786	0.743311
ATL1	0.0296155
ATL2	0.188431	0.409152	0.400232	0.332605
ATL3	0.865778	0.526245	0.946307	0.779443
ATM	0.0798407		0.829052	0.469631
ATOX1	0.253724		0.75751	0.503744
ATP12A	0.717007		0.194892	0.470633
ATP13A1	0.855733	0.700202	0.498912	0.684949
ATP1A1	0.989955	0.956931	0.231752	0.726213
ATP1A2	0.897471
ATP1A3	0.955144		0.587723	0.680956
ATP1A4	0.805334
ATP1B1	0.683408	0.931023	0.991438	0.868623
ATP1B3	0.87894	0.468708	0.818459	0.722036
ATP2A1	0.96744
ATP2A2	0.789401	0.397039	0.482368	0.556269
ATP2A3	0.822307	0.708277	0.564504	0.698363
ATP2B1	0.986838	0.46568	0.958787	0.803768
ATP2B2	0.814687
ATP2B3	0.724281
ATP2B4	0.899896	0.663526	0.920621	0.828014
ATP2C1	0.360582		0.499057	0.453213
ATP4A	0.796328
ATP5A1	0.965882	0.640983	0.762589	0.789818
ATP5B	0.816592	0.484522	0.435931	0.579015
ATP5C1	0.703845	0.135262	0.215789	0.351632
ATP5D	0.687392	0.0534993	0.270788	0.337226
ATP5F1	0.696744	0.608345	0.301843	0.535644
ATP5H	0.749047	0.361709	0.431287	0.514015
ATP5I	0.133703	0.0370121	0.361486	0.1774
ATP5J	0.867163		0.385866	0.584343
ATP5J2-PTCD1	0.351922		0.789435	0.547119
ATP5L	0.542258	0.10969	0.486141	0.379363
ATP5O	0.939903	0.224764	0.361631	0.508766
ATP6AP1	0.6053		0.911043	0.672114
ATP6AP2	0.449775		0.28617	0.411982
ATP6V0A1	0.317284	0.59253	0.914816	0.60821
ATP6V0A2	0.112747		0.606153	0.4063
ATP6V0D1	0.886387	0.66891	0.757655	0.770984
ATP6V1A	0.734499	0.665882	0.407633	0.602671
ATP6V1B1	0.613266		0.818604	0.643957
ATP6V1B2	0.97125	0.685397	0.881875	0.846174
ATP6V1C1	0.871666	0.447174	0.575824	0.631554
ATP6V1D	0.290613		0.291685	0.360766
ATP6V1E1	0.556287	0.282638	0.809897	0.549607
ATP6V1F	0.222723		0.726745	0.483156
ATP6V1G1	0.39903	0.0578735	0.72689	0.394598
ATP6V1H	0.494458	0.521534	0.971847	0.662613
ATP9A	0.489089		0.352924	0.447338
ATP9B	0.111881
ATPAF1	0.830447		0.580032	0.636826
ATPAF2	0.494977		0.559135	0.518038
ATPIF1	0.831659	0.106999	0.680017	0.539558
ATR	0.288362		0.0830068	0.290456
ATRN	0.239868		0.89421	0.544693
ATRX	0.0585383		0.44667	0.335069
ATXN10	0.643228	0.554845	0.266434	0.488169
ATXN2	0.104607		0.506893	0.3705
ATXN2L	0.471943		0.028588	0.33351
ATXN3	0.174749		0.165433	0.280061
ATXN7L3B	0.201247
AUH	0.776065		0.88202	0.719362
AUP1	0.127468	0.807873	0.829198	0.58818
AVL9	0.100104		0.520099	0.373401
AZGP1	0.957222		0.361776	0.606333
B2M	0.928126	0.363392	0.924829	0.738782
B3GAT3	0.231382		0.412277	0.38122
B4GALT1	0.263249	0.0572005	0.991583	0.437344
BABAM1	0.364046		0.499202	0.454416
BAD	0.714756		0.407778	0.540845
BAG1	0.611708		0.520244	0.543984
BAG2	0.819016	0.468035	0.727035	0.671362
BAG3	0.417388		0.680163	0.532517
BAG5	0.407343	0.183042	0.815121	0.468502
BAG6	0.866124	0.556864	0.29183	0.571606
BAIAP2	0.541219		0.741112	0.59411
BAIAP2L1	0.340319	0.955585	0.785372	0.693759
BANF1	0.66505	0.262786	0.794079	0.573972
BASP1	0.57707		0.961544	0.679538
BAX	0.69328		0.130895	0.441392
BAZ1B	0.735365	0.571332	0.389058	0.565252
BCAM	0.969865		0.961689	0.810518
BCAP29	0.354867		0.989987	0.614951
BCAP31	0.882231	0.712988	0.5156	0.703606
BCAR1	0.242639		0.731679	0.491439
BCAS2	0.0717007	0.245626	0.55928	0.292202
BCAT1	0.917908		0.911189	0.776365
BCAT2	0.617943	0.615074	0.7578	0.663606
BCCIP	0.838933	0.430013	0.221303	0.49675
BCKDHA	0.596467	0.739569	0.696706	0.677581
BCKDHB	0.72203	0.741925	0.785517	0.749824
BCKDK	0.516799		0.541866	0.519555
BCL10	0.0763769		0.420694	0.332357
BCL2L1	0.665223		0.686983	0.617402
BCL2L13	0.20523	0.149731	0.9376	0.430854
BCL2L2-PABPN1	0.775372
BCL7A	0.0150675		0.655057	0.390042
BCL7C	0.306373		0.329125	0.378499
BCL9	0.219259
BCL9L	0.160374		0.537077	0.39915
BCLAF1	0.448909	0.543405	0.324191	0.438835
BCR	0.126429		0.0625453	0.229658
BCS1L	0.369934	0.634926	0.846176	0.617012
BDH1	0.971424	0.858681	0.991728	0.940611
BDH2	0.874264	0.423957	0.455086	0.584436
BET1	0.105126
BGN	0.903879	0.99428		0.799386
BICD1	0.47229		0.440139	0.47081
BICD2	0.659855		0.528806	0.562887
BID	0.192587	0.0164872	0.455231	0.221435
BIN1	0.476793	0.303836	0.907415	0.562681
BIN2	0.363699
BIRC6	0.550225	0.661844	0.0861994	0.432756
BLMH	0.364565	0.555518	0.600929	0.507004
BLOC1S1	0.426394		0.507038	0.477811
BLOC1S3	0.202632		0.618923	0.440519
BLOC1S4	0.0573259		0.642142	0.399823
BLOC1S5	0.0775892		0.0654477	0.214346
BLVRA	0.728265	0.946501	0.358729	0.677831
BLVRB	0.685313	0.436743	0.757945	0.626667
BMP2K	0.595601		0.860688	0.652096
BMS1	0.277624	0.596904	0.112756	0.329095
BNIP1	0.120194		0.377884	0.332693
BOD1	0.313647
BOD1L1	0.0344648		0.420839	0.318435
BOLA2B	0.648597
BOP1	0.456529	0.873149	0.592657	0.640779
BPGM	0.56408		0.253519	0.4392
BPHL	0.982854	0.797779	0.928748	0.903127
BPNT1	0.911846	0.38459	0.832825	0.709754
BPTF	0.299792		0.928893	0.576228
BRAF	0.066505		0.0145117	0.193672
BRAP	0.114306		0.691772	0.435359
BRAT1	0.203325		0.482513	0.39528
BRCC3	0.0742986	0.136272	0.135249	0.115273
BRD1	0.209387		0.247279	0.318889
BRD2	0.0860755		0.446815	0.344297
BRD3	0.518012		0.606298	0.541437
BRD4	0.505196		0.633	0.546065
BRD7	0.0912712		0.343056	0.311442
BRD8	0.00190509		0.714991	0.405632
BRE	0.149636	0.0676312	0.431432	0.216233
BRIX1	0.488223	0.159825	0.528951	0.392333
BRK1	0.13301		0.238717	0.290576
BRMS1L	0.303776		0.903642	0.569139
BROX	0.865951	0.172948	0.520389	0.519762
BRPF1	0.0813994		0.529096	0.370165
BSDC1	0.59231		0.633145	0.575152
BSG	0.405265	0.192799	0.868669	0.488911
BST1	0.717873
BST2	0.799792		0.841823	0.713872
BTAF1	0.153793	0.0380215	0.0593528	0.0837224
BTD	0.569622		0.0815557	0.383726
BTF3	0.309837	0.526918	0.114642	0.317132
BTF3L4	0.583997		0.537222	0.540407
BTN3A1	0.529269
BTN3A2	0.827503
BTN3A3	0.653273
BUB3	0.297021	0.0471063	0.337542	0.227223
BUD31	0.519397	0.15646	0.110724	0.262194
BYSL	0.0554209	0.207268	0.224205	0.162298
BZW1	0.739868	0.354307	0.209839	0.434671
BZW2	0.900935	0.857672	0.731824	0.830144
C10orf76	0.515068	0.220054	0.0177043	0.250942
C11orf31	0.807759
C11orf54	0.43159		0.324336	0.418642
C11orf58	0.840665
C11orf68	0.725147		0.746481	0.657209
C11orf73	0.585729		0.0474532	0.377727
C12orf10	0.771735		0.257437	0.509724
C12orf5	0.416696
C12orf57	0.148424		0.150486	0.266303
C14orf1	0.739349		0.0219126	0.42042
C14orf142	0.358677
C14orf159	0.981469	0.350269	0.946452	0.759397
C14orf166	0.625563	0.241252	0.455377	0.44073
C14orf169	0.0718739
C15orf38-AP3S2	0.459647
C16orf13	0.324558		0.548396	0.457652
C16orf58	0.46311		0.529241	0.497451
C16orf62	0.284898		0.911334	0.56541
C17orf49	0.89141	0.434388		0.608599
C17orf62	0.590578		0.157887	0.416155
C17orf75	0.153446		0.412422	0.355289
C17orf85	0.235885		0.0425192	0.259468
C18orf25	0.230862		0.646931	0.459264
C18orf32	0.240215
C18orf8	0.00848632		0.412567	0.307018
C19orf10	0.850191		0.712378	0.687523
C19orf43	0.550572		0.70222	0.584264
C19orf52	0.147731		0.420984	0.356238
C19orf53	0.237617		0.070817	0.269478
C19orf66	0.582612		0.393121	0.491911
C19orf70	0.208867	0.420256		0.376374
C1QA	0.735885	0.782301		0.672729
C1QB	0.652927	0.962988		0.705305
C1QBP	0.848285	0.187079	0.72718	0.587515
C1QC	0.552303	0.956258		0.669521
C1R	0.887773	0.792396		0.726723
C1RL	0.331659
C1S	0.896605	0.879542		0.758716
C1orf123	0.104953	0.229139	0.178784	0.170959
C1orf198	0.495151		0.404441	0.46653
C1orf27	0.136647
C2	0.624004	0.83681		0.653605
C20orf27	0.604607		0.125961	0.410189
C21orf33	0.695185	0.21568	0.587868	0.499578
C21orf59	0.602009		0.680308	0.594106
C2CD5	0.531867		0.702365	0.578077
C2orf43	0.518705		0.937745	0.65215
C2orf47	0.98805		0.762734	0.750261
C2orf49	0.0381018		0.520534	0.352879
C2orf69	0.103914		0.381802	0.328572
C3	0.872359	0.706931	0.885358	0.821549
C3orf38	0.0327329		0.0734291	0.202054
C3orf58	0.162106		0.26092	0.307675
C4A	0.867336	0.526581	0.407923	0.600614
C4B	0.896779	0.246299		0.547692
C4BPA	0.747835	0.887954		0.71193
C4BPB	0.518878
C4orf27	0.677		0.321869	0.499623
C5	0.927607	0.968371		0.798659
C5orf24	0.377381		0.486286	0.454556
C5orf51	0.20194		0.107967	0.269969
C6	0.878421	0.762786		0.713736
C6orf132	0.830274
C6orf211	0.206616		0.189523	0.298713
C7	0.91531	0.861709		0.759006
C7orf50	0.426914		0.110869	0.345928
C7orf55-LUC7L2	0.903187
C8A	0.919293	0.743943		0.721079
C8B	0.85504	0.819314		0.724784
C8G	0.693453
C8orf82	0.731382	0.569314	0.946597	0.749098
C9	0.912193	0.940108		0.7841
C9orf142	0.703672	0.495626	0.423886	0.541061
C9orf64	0.53256		0.511101	0.514554
C9orf78	0.449428		0.371064	0.440164
CA1	0.961552	0.0232167	0.0599332	0.348234
CA2	0.74541	0.877187	0.762879	0.795159
CA3	0.601836
CAAP1	0.0322134		0.486432	0.339548
CAB39	0.306547	0.518506	0.261065	0.362039
CAB39L	0.326463
CACNA2D1	0.0332525		0.941953	0.491735
CACUL1	0.0933495		0.152373	0.248574
CACYBP	0.837894	0.491252	0.247424	0.525523
CAD	0.954451	0.867766	0.381947	0.734721
CADM1	0.380672		0.846321	0.575664
CALB1	0.587981
CALB2	0.717354		0.294587	0.50398
CALD1	0.926048	0.59354	0.696851	0.738813
CALM3	0.0452026
CALML3	0.0204364
CALR	0.95601	0.563594	0.542011	0.687205
CALU	0.982161	0.458614	0.318096	0.58629
CAMK1	0.484067		0.663039	0.549035
CAMK1D	0.281088		0.468582	0.416557
CAMK2A	0.518358
CAMK2B	0.506235		0.0287331	0.344989
CAMK2D	0.869934	0.43607	0.810042	0.705349
CAMK2G	0.457395	0.200202	0.907561	0.521719
CAMKK2	0.0808798		0.712524	0.431134
CAMP	0.333911	0.885935		0.573282
CAMSAP3	0.398511	0.112382	0.45973	0.323541
CAND1	0.953585	0.0683042	0.024815	0.348901
CAND2	0.709733		0.104049	0.437927
CANX	0.760305	0.507739	0.687128	0.651724
CAP1	0.872532	0.175303	0.731969	0.593268
CAP2	0.376862		0.41634	0.431067
CAPG	0.950294	0.748318	0.931795	0.876802
CAPN1	0.754416	0.519852	0.431577	0.568615
CAPN2	0.789747	0.70895	0.90016	0.799619
CAPN5	0.90769	0.918237	0.0561602	0.627362
CAPN7	0.126948		0.308228	0.311726
CAPNS1	0.470558	0.0770525	0.691917	0.413176
CAPNS2	0.48424
CAPRIN1	0.775546	0.645357	0.273545	0.564816
CAPS	0.75459		0.301988	0.518859
CAPZA1	0.352269	0.611709	0.668118	0.544032
CAPZA2	0.304815	0.345895	0.914962	0.52189
CAPZB	0.484586	0.254711	0.601074	0.44679
CARD16	0.56512
CARD9	0.384829
CARHSP1	0.581053	0.194818	0.718038	0.49797
CARKD	0.559751		0.924975	0.661575
CARM1	0.221857	0.0400404	0.49122	0.251039
CARS	0.55265	0.363055	0.431723	0.449143
CARS2	0.550745	0.781292	0.766652	0.699563
CASC4	0.193973		0.855754	0.516576
CASK	0.682542	0.975437	0.829343	0.829107
CASP1	0.819189	0.826043	0.860833	0.835355
CASP10	0.81434		0.894355	0.736232
CASP2	0.0736058
CASP3	0.550398		0.588013	0.546137
CASP4	0.789574		0.580177	0.62325
CASP6	0.507794	0.177995	0.70817	0.464653
CASP7	0.379979		0.507183	0.462387
CASP8	0.207135		0.606443	0.43786
CAST	0.892968	0.738223	0.990132	0.873775
CAT	0.908556	0.0763795	0.236831	0.407255
CAV1	0.932456	0.915209	0.98186	0.943175
CBFB	0.276585		0.964156	0.580247
CBL	0.0226879		0.75185	0.424846
CBLB	0.328022
CBR1	0.556114	0.369112	0.810187	0.578471
CBR3	0.391583	0.473755	0.85082	0.572053
CBR4	0.763769		0.766797	0.676855
CBS	0.972809		0.440284	0.637698
CBWD2	0.497402		0.772312	0.589905
CBX1	0.37894		0.135394	0.338111
CBX3	0.686526	0.0918573	0.408068	0.395484
CBX5	0.777797		0.911479	0.729759
CC2D1A	0.578975	0.793069	0.888695	0.75358
CC2D1B	0.0557672		0.810332	0.455367
CCAR1	0.232421	0.683715	0.885503	0.600546
CCAR2	0.978178	0.986205	0.606588	0.85699
CCBL2	0.953239		0.727325	0.726855
CCDC101	0.15743		0.375272	0.344234
CCDC12	0.140457		0.789581	0.476679
CCDC124	0.520263		0.872007	0.630757
CCDC127	0.559231		0.195037	0.418089
CCDC132	0.141843		0.355826	0.332556
CCDC134	0.276758		0.818749	0.531836
CCDC186	0.0550745
CCDC22	0.0122965	0.449865	0.799449	0.420537
CCDC25	0.670419		0.75809	0.642836
CCDC43	0.18514		0.431868	0.372336
CCDC47	0.828715	0.292059	0.302133	0.474302
CCDC50	0.0651195		0.872152	0.479091
CCDC53	0.0905785		0.393267	0.327948
CCDC58	0.575684	0.155787	0.93789	0.556454
CCDC6	0.825598	0.202557	0.903788	0.643981
CCDC8	0.246969
CCDC80	0.713543
CCDC86	0.0140284		0.601219	0.371749
CCDC88A	0.260651		0.850965	0.537205
CCDC9	0.423104		0.408214	0.443772
CCDC90B	0.490301		0.219126	0.403143
CCDC91	0.624351		0.511247	0.545199
CCDC93	0.335469		0.367436	0.400968
CCDC97	0.0635608		0.829488	0.46435
CCNB1	0.391237		0.612248	0.501161
CCNK	0.168514		0.326948	0.331821
CCNT1	0.0356772		0.443912	0.32653
CCNY	0.593349		0.499347	0.530899
CCS	0.410461		0.412712	0.441058
CCT2	0.61344	0.859017	0.619068	0.697175
CCT3	0.666782	0.578735	0.525033	0.590183
CCT4	0.71822	0.117429	0.355972	0.397207
CCT5	0.80291	0.51716	0.515745	0.611938
CCT6A	0.571181	0.560902	0.507328	0.54647
CCT6B	0.271735
CCT7	0.385175	0.759421	0.386011	0.510202
CCT8	0.617596	0.770861	0.345958	0.578139
CCZ1B	0.653793
CD109	0.921372	0.670929	0.872297	0.821533
CD14	0.935573	0.766487	0.196778	0.632946
CD151	0.672324	0.0868102	0.58395	0.447695
CD163	0.708348	0.995289		0.734546
CD200	0.515933
CD276	0.0609629		0.794224	0.451729
CD2AP	0.904053	0.602288	0.696996	0.734446
CD2BP2	0.653446		0.463648	0.539032
CD36	0.586768
CD38	0.588327
CD44	0.964669	0.871803	0.95037	0.928948
CD46	0.628161	0.725774	0.832971	0.728968
CD47	0.903014		0.346104	0.583039
CD55	0.938171	0.793405	0.491366	0.740981
CD59	0.66124	0.890646	0.697141	0.749676
CD5L	0.208521	0.830754		0.513092
CD63	0.569449		0.993034	0.687495
CD74	0.999654	0.70323	0.382093	0.694992
CD81	0.721683	0.576716	0.93194	0.743447
CD82	0.717527		0.942098	0.719875
CD9	0.902494	0.505047	0.978958	0.7955
CD97	0.673363		0.911624	0.694996
CD99	0.189816		0.885648	0.525155
CDC16	0.271389		0.803802	0.525064
CDC23	0.726706	0.0925303	0.318241	0.379159
CDC37	0.687565	0.26144	0.103033	0.350679
CDC37L1	0.135608		0.0172689	0.217626
CDC40	0.139418		0.741257	0.460225
CDC42	0.420852	0.111373	0.018575	0.1836
CDC42BPA	0.727918		0.897693	0.708537
CDC42BPB	0.489262	0.0612382	0.702511	0.41767
CDC42EP1	0.755282		0.642287	0.632523
CDC42EP4	0.599758		0.846466	0.648741
CDC5L	0.386041	0.434724	0.294732	0.371832
CDC73	0.425009	0.640646	0.473952	0.513202
CDCP1	0.525113		0.794369	0.606494
CDH1	0.85452	0.610027	0.938035	0.800861
CDH11	0.639764
CDH13	0.522515	0.144347	0.529386	0.398749
CDH2	0.957742		0.958932	0.805558
CDH3	0.123311		0.606733	0.410015
CDH6	0.922238
CDIPT	0.81815		0.302278	0.540143
CDK1	0.879286	0.826716	0.31055	0.672184
CDK11A	0.490821		0.378029	0.456283
CDK12	0.0957742		0.511392	0.369055
CDK13	0.326983		0.224351	0.350445
CDK16	0.346034		0.153969	0.333334
CDK2	0.824905		0.741402	0.688769
CDK2AP1	0.216315		0.122479	0.279598
CDK4	0.317458		0.727471	0.514976
CDK5	0.693627	0.467699	0.44043	0.533918
CDK5RAP2	0.0363699		0.799594	0.445321
CDK5RAP3	0.863873	0.666218	0.63329	0.721127
CDK6	0.586595		0.93818	0.674925
CDK7	0.00294423		0.361921	0.288289
CDK9	0.141323	0.115074	0.214192	0.156863
CDKAL1	0.12487		0.327093	0.317321
CDKN1B	0.399203		0.0227833	0.307329
CDKN2A	0.836162		0.333914	0.556692
CDKN2AIP	0.78611	0.463324	0.575969	0.608468
CDKN2C	0.462071		0.864171	0.608747
CDR2L	0.259958
CDS2	0.602182		0.378174	0.493452
CDV3	0.483374		0.663184	0.548853
CDYL	0.137686		0.559425	0.399037
CEBPZ	0.172151	0.745289	0.619213	0.512218
CECR5	0.709906		0.897838	0.702581
CELF1	0.721337		0.57118	0.597506
CELF2	0.126256		0.0682049	0.231487
CELSR1	0.0119501
CELSR2	0.318324		0.150631	0.322985
CENPB	0.323866		0.712669	0.512178
CENPC	0.0495324		0.183573	0.244368
CENPF	0.273121		0.702656	0.491926
CENPV	0.512989		0.542156	0.518382
CEP128	0.403879
CEP131	0.213717
CEP170	0.64063		0.92512	0.688583
CEP41	0.590925		0.855899	0.648941
CEP89	0.767579
CERCAM	0.780568
CERS2	0.225494		0.655202	0.460232
CES1	0.546588	0.821669		0.622752
CETN2	0.509699		0.416485	0.475395
CFAP20	0.305334
CFB	0.90336	0.79576		0.73304
CFD	0.0232075
CFDP1	0.0583651		0.421129	0.326498
CFH	0.726186	0.824697		0.683628
CFHR1	0.739176
CFHR2	0.836508
CFHR3	0.267059
CFHR5	0.737444
CFI	0.720471	0.693809		0.638093
CFL1	0.352615	0.424293	0.474097	0.417002
CFL2	0.0285764	0.722409	0.971992	0.574326
CGGBP1	0.703152		0.882165	0.695106
CGN	0.975407	0.952221	0.903933	0.943853
CGREF1	0.161413		0.655348	0.43892
CHAMP1	0.505369		0.56465	0.523339
CHCHD1	0.188258
CHCHD2	0.870454	0.265478	0.680453	0.605461
CHCHD3	0.480083	0.54004	0.349441	0.456522
CHCHD4	0.666089		0.468727	0.544939
CHCHD6	0.334777		0.637353	0.49071
CHD1	0.0178386		0.0518067	0.189882
CHD1L	0.350364		0.680598	0.510321
CHD2	0.0652927		0.400377	0.32189
CHD3	0.418774		0.145988	0.35492
CHD4	0.714063	0.784657	0.343201	0.613974
CHD5	0.576377		0.0143666	0.363581
CHD6	0.101836		0.0966478	0.232828
CHD7	0.307066		0.199681	0.335582
CHD8	0.275372		0.580322	0.451898
CHD9	0.181676
CHDH	0.566332	0.863728	0.633435	0.687832
CHEK2	0.531347		0.0475983	0.359649
CHERP	0.583304	0.131225	0.818894	0.511141
CHI3L1	0.504676
CHID1	0.835469	0.420592	0.494703	0.583588
CHKB	0.198303
CHL1	0.406997
CHMP1A	0.204018		0.318386	0.340801
CHMP1B	0.429165		0.803947	0.577704
CHMP2A	0.328888	0.160498	0.275577	0.254988
CHMP2B	0.347766		0.55957	0.469112
CHMP3	0.165916	0.249327	0.135539	0.183594
CHMP4A	0.678039	0.225774	0.12451	0.342775
CHMP4B	0.689297	0.643338	0.511537	0.614724
CHMP5	0.632317	0.351279	0.122624	0.36874
CHMP6	0.700208		0.050936	0.417048
CHMP7	0.0807066		0.463793	0.348167
CHORDC1	0.544163	0.810229	0.318531	0.557641
CHP1	0.00554209	0.199865	0.697286	0.300898
CHTF18	0.155178		0.0150921	0.223424
CHTOP	0.498268		0.253664	0.417311
CHUK	0.269311	0.089502	0.288782	0.215865
CHURC1-FNTB	0.356945
CIAO1	0.116557	0.337147	0.121318	0.191674
CIAPIN1	0.506062	0.548116	0.47874	0.510973
CIB1	0.834084	0.704913	0.44696	0.661985
CILP	0.421372
CIRBP	0.721857	0.165545	0.612393	0.499932
CIRH1A	0.794077		0.612538	0.635538
CISD1	0.833391	0.60969	0.841968	0.761683
CISD2	0.496363	0.032638	0.463938	0.33098
CKAP4	0.792345	0.764468	0.982006	0.846273
CKAP5	0.811569	0.524899	0.094471	0.47698
CKB	0.926221	0.862719	0.592802	0.793914
CKM	0.707655
CKMT1A	0.933322		0.692062	0.708461
CKMT2	0.625736
CLASP1	0.388119		0.318677	0.402265
CLASP2	0.368895		0.432013	0.433636
CLASRP	0.381711		0.436076	0.439262
CLCC1	0.138206		0.658685	0.432297
CLDN3	0.74212	0.433715	0.358874	0.511569
CLDN4	0.296848
CLDN6	0.509179
CLDN7	0.125563
CLEC11A	0.673017
CLEC3B	0.880672	0.854643		0.745105
CLGN	0.401455		0.955159	0.618871
CLIC1	0.257014	0.812921	0.619359	0.563098
CLIC2	0.618289	0.386945		0.501745
CLIC4	0.64929	0.687079	0.846612	0.72766
CLIC5	0.16886
CLIC6	0.176481
CLINT1	0.626948	0.556191	0.65883	0.61399
CLIP1	0.205923	0.0861373	0.491511	0.26119
CLIP2	0.46363		0.440575	0.468068
CLMN	0.138379		0.938325	0.525568
CLN5	0.525805		0.85111	0.625638
CLNS1A	0.72636		0.133653	0.453337
CLP1	0.0330793		0.533159	0.355413
CLPB	0.103048		0.629372	0.410807
CLPP	0.490994	0.358681	0.842113	0.563929
CLPTM1	0.131105	0.512786	0.236976	0.293622
CLPTM1L	0.277104		0.825134	0.534079
CLPX	0.103568	0.701548	0.775504	0.526873
CLSTN1	0.349325
CLTA	0.288015	0.60498	0.26121	0.384735
CLTB	0.702459	0.489906	0.877231	0.689865
CLTC	0.956183	0.452894	0.203164	0.537413
CLTCL1	0.94787
CLUH	0.405092	0.909825	0.0538383	0.456252
CLYBL	0.882057		0.856044	0.746034
CMAS	0.657603	0.870458	0.375417	0.634493
CMBL	0.843436	0.862046	0.837324	0.847602
CMC2	0.344475		0.141344	0.328606
CMC4	0.614998		0.860978	0.658659
CMPK1	0.705404	0.771871	0.160064	0.545779
CMPK2	0.37132
CMSS1	0.619155		0.312582	0.477245
CMTR1	0.0961205		0.1798	0.25864
CNBP	0.067371	0.210969	0.0641416	0.114161
CNDP2	0.659335	0.54576	0.833116	0.679404
CNIH4	0.520956		0.231897	0.417618
CNN1	0.750087	0.866083	0.846757	0.820976
CNN2	0.971943	0.583782	0.741547	0.765757
CNN3	0.928472	0.70996	0.41663	0.685021
CNNM3	0.50814		0.708315	0.572152
CNNM4	0.287496	0.260431	0.833261	0.460396
CNOT1	0.162972	0.279946	0.0116093	0.151509
CNOT10	0.00502251		0.359019	0.288014
CNOT11	0.202806		0.318822	0.340542
CNOT2	0.170766		0.668263	0.446343
CNOT3	0.273987		0.451604	0.40853
CNOT7	0.118116		0.0988246	0.23898
CNP	0.635088	0.475101	0.732114	0.614101
CNPY2	0.365085	0.636272	0.168916	0.390091
CNPY3	0.891929		0.37832	0.590083
CNPY4	0.551437		0.50254	0.517992
CNST	0.00259785
CNTN1	0.481642
COA1	0.00796675		0.950515	0.486161
COA3	0.355559	0.483849	0.105935	0.315115
COA4	0.549013
COA5	0.538968		0.250907	0.429958
COA6	0.526152		0.868814	0.631655
COA7	0.656391
COBLL1	0.122445		0.979103	0.53385
COG1	0.233807	0.391992	0.226382	0.28406
COG2	0.735539	0.624495	0.474242	0.611425
COG3	0.460166	0.845895	0.32927	0.54511
COG4	0.511084	0.63358	0.432158	0.525607
COG5	0.578455	0.535666	0.474387	0.529503
COG6	0.103395	0.118775	0.331011	0.184394
COG7	0.405958	0.320323	0.237121	0.321134
COG8	0.240908		0.238862	0.32659
COIL	0.251818	0.594886	0.763024	0.536576
COL11A1	0.761864
COL12A1	0.932975	0.956595	0.991873	0.960481
COL14A1	0.991167	0.950202		0.81379
COL15A1	0.821268	0.80148		0.707583
COL16A1	0.664531
COL18A1	0.609976	0.828398	0.804092	0.747489
COL1A1	0.923104	0.791723	0.111595	0.608807
COL1A2	0.929338	0.893674	0.340444	0.721152
COL2A1	0.587461
COL3A1	0.910287	0.568304	0.715136	0.731242
COL4A1	0.764981	0.304509	0.789726	0.619738
COL4A2	0.79425	0.902086	0.961834	0.886057
COL4A3BP	0.743505		0.986359	0.743288
COL4A5	0.50866		0.842258	0.616973
COL5A1	0.710426	0.561575	0.588158	0.620053
COL5A2	0.871147		0.367581	0.579576
COL6A1	0.945965	0.795424	0.552895	0.764761
COL6A2	0.982681	0.923284	0.934843	0.946936
COL6A3	0.966921	0.414872	0.0336671	0.47182
COL6A6	0.209906
COL8A1	0.792518	0.75572		0.682746
COLEC12	0.314513
COLGALT1	0.670939	0.79677	0.697431	0.721713
COMMD1	0.0128161		0.455522	0.322779
COMMD10	0.11344		0.432303	0.348581
COMMD2	0.231555		0.188362	0.306639
COMMD3	0.194493		0.100566	0.26502
COMMD3-BMI1	0.0781088		0.0579016	0.212003
COMMD4	0.0406997		0.511682	0.350794
COMMD5	0.081053		0.533304	0.371452
COMMD6	0.264288		0.397185	0.387158
COMMD7	0.00311742		0.86896	0.457359
COMMD8	0.409075		0.529531	0.479535
COMMD9	0.027364	0.0363392	0.494848	0.186184
COMP	0.523727
COMT	0.291652	0.864401	0.619504	0.591852
COPA	0.759958	0.658479	0.0764766	0.498305
COPB1	0.313821	0.515478	0.172979	0.334093
COPB2	0.704018	0.222746	0.19286	0.373208
COPE	0.602702	0.146703	0.170367	0.30659
COPG1	0.750433	0.712651	0.169061	0.544048
COPG2	0.352442	0.501346	0.243651	0.365813
COPS2	0.230516	0.083782	0.0690756	0.127791
COPS3	0.496536	0.0629206	0.144536	0.234664
COPS4	0.44354	0.00437416	0.158032	0.201982
COPS5	0.223762	0.146366	0.0519518	0.140693
COPS6	0.17319	0.0161507	0.165578	0.118306
COPS7A	0.440769	0.20323	0.502685	0.382228
COPS7B	0.0995843	0.0723419	0.334059	0.168662
COPS8	0.0569796	0.0225437	0.228124	0.102549
COPZ1	0.340665	0.0649394	0.10608	0.170562
COQ3	0.458261		0.718183	0.558815
COQ5	0.408209		0.804237	0.570816
COQ6	0.404053		0.499492	0.467848
COQ7	0.131798		0.507474	0.379757
COQ9	0.899377	0.649394	0.904078	0.817616
CORO1A	0.997229	0.459623	0.474532	0.643795
CORO1B	0.846207	0.490242	0.915107	0.750519
CORO1C	0.844129	0.570323	0.789871	0.734774
CORO2A	0.852962		0.268611	0.540524
CORO6	0.680291
CORO7-PAM16	0.0853828	0.523553		0.369645
COTL1	0.883789	0.387618	0.967784	0.746397
COX15	0.582958		0.331157	0.471372
COX17	0.485972		0.507619	0.497863
COX20	0.310184		0.0497751	0.286653
COX4I1	0.603568	0.544415	0.455667	0.53455
COX5A	0.232248	0.0528264	0.494993	0.260023
COX5B	0.646346	0.139637	0.257582	0.347855
COX6A1	0.0654659		0.571325	0.37893
COX6B1	0.573433	0.445491	0.179945	0.399623
COX6C	0.408556	0.478802	0.0967929	0.32805
COX7A2	0.555594	0.338829	0.364388	0.419604
COX7A2L	0.274853	0.426312	0.537368	0.412844
COX7C	0.52875	0.1107	0.0785082	0.239319
COX8A	0.0708348
CP	0.791133	0.546433	0.790016	0.709194
CPB2	0.599584
CPD	0.105646	0.835464	0.819039	0.586717
CPM	0.728784		0.772457	0.66708
CPN1	0.347073
CPN2	0.745584
CPNE1	0.887946	0.806864	0.851255	0.848688
CPNE2	0.261517	0.216689	0.790161	0.422789
CPNE3	0.960859	0.199192	0.758235	0.639429
CPOX	0.385002	0.779946	0.972138	0.712362
CPPED1	0.620021		0.955304	0.691775
CPQ	0.763249		0.915252	0.726167
CPS1	0.455663		0.952402	0.636022
CPSF1	0.821961	0.218708	0.647076	0.562581
CPSF2	0.660547	0.408816	0.746626	0.60533
CPSF3	0.10426	0.294751	0.495139	0.29805
CPSF3L	0.220991		0.647221	0.456071
CPSF4	0.0512643		0.228269	0.259844
CPSF6	0.13353	0.346904	0.447105	0.30918
CPSF7	0.435746	0.0948856	0.741692	0.424108
CPT1A	0.909595	0.915545	0.987665	0.937602
CPT2	0.998268	0.780956	0.915397	0.898207
CPVL	0.820229	0.38358	0.982151	0.728653
CPXM1	0.796502
CRABP1	0.800485
CRABP2	0.942847		0.612683	0.685177
CRAT	0.842917	0.906124	0.286315	0.678452
CRBN	0.123831		0.208098	0.277309
CREB1	0.217873		0.584095	0.433989
CREBBP	0.0739522		0.393412	0.322455
CRELD1	0.400069		0.790306	0.563458
CRELD2	0.235539		0.334204	0.356581
CRIP1	0.993246	0.668237		0.720494
CRIP2	0.781434	0.650067	0.888841	0.773447
CRK	0.381018	0.470054	0.199826	0.350299
CRKL	0.639245	0.186743	0.315484	0.380491
CRLF3	0.463457		0.529676	0.497711
CRMP1	0.893488		0.967929	0.787139
CRNKL1	0.591098	0.920256	0.877376	0.796243
CROCC	0.178559		0.0409229	0.239827
CRP	0.961725
CRTAC1	0.246276
CRTAP	0.671112	0.741588	0.877521	0.763407
CRTC1	0.191029
CRTC2	0.0133356
CRYAB	0.917561	0.600269	0.925265	0.814365
CRYL1	0.695359	0.614065	0.751995	0.687139
CRYZ	0.980776	0.900067	0.92541	0.935418
CRYZL1	0.0994112		0.737629	0.44568
CS	0.857464	0.453567	0.920766	0.743932
CSDE1	0.844302	0.235532	0.257727	0.445854
CSE1L	0.958261	0.990579	0.27369	0.740843
CSK	0.885521	0.666891	0.137571	0.563328
CSNK1A1	0.236751	0.025572	0.043535	0.101953
CSNK1D	0.505023		0.00885213	0.337958
CSNK1E	0.302563		0.284139	0.362234
CSNK1G1	0.241081		0.173124	0.304735
CSNK1G2	0.12106
CSNK2A1	0.845168	0.480821	0.0738645	0.466618
CSNK2A2	0.0954278	0.356662	0.612828	0.354973
CSNK2B	0.258227	0.410162	0.141489	0.269959
CSPG4	0.43488	0.233176	0.737774	0.46861
CSRP1	0.880499	0.694482	0.424031	0.666337
CSRP2	0.993938	0.443809	0.856189	0.764645
CST3	0.696224		0.63358	0.609935
CSTB	0.2584	0.624832	0.952547	0.611926
CSTF1	0.20142		0.474677	0.392032
CSTF2	0.0465882	0.201884	0.186185	0.144886
CSTF2T	0.00051957		0.393557	0.298025
CSTF3	0.222896	0.29677	0.624002	0.381223
CTAGE1	0.123658
CTAGE5	0.039141		0.93847	0.492537
CTBP1	0.325944	0.0423957	0.0371499	0.135163
CTBP2	0.553516	0.411844	0.322014	0.429125
CTBS	0.204711		0.977362	0.560691
CTCF	0.0928299		0.270933	0.287921
CTCFL	0.343782
CTDP1	0.290267		0.158177	0.316148
CTDSPL2	0.284551		0.8945	0.559684
CTGF	0.759266		0.864316	0.70786
CTHRC1	0.461898	0.891319	0.651284	0.668167
CTNNA1	0.945445	0.744953	0.920911	0.870436
CTNNA2	0.942328
CTNNAL1	0.39955		0.247569	0.382373
CTNNB1	0.965708	0.974764	0.979248	0.97324
CTNNBL1	0.732075	0.239569	0.837469	0.603038
CTNND1	0.719605	0.763459	0.994921	0.825995
CTNND2	0.23346
CTPS1	0.753031	0.499327	0.815266	0.689208
CTPS2	0.639591	0.518843	0.846902	0.668445
CTR9	0.191895		0.491656	0.394517
CTSA	0.59664	0.599596	0.491801	0.562679
CTSB	0.791652	0.789031	0.929038	0.836574
CTSC	0.573259	0.312921	0.680743	0.522308
CTSD	0.93973	0.753028		0.730919
CTSF	0.814167		0.877667	0.730611
CTSG	0.63249	0.980485		0.704325
CTSH	0.590232		0.894645	0.661626
CTSK	0.360928
CTSL	0.848978		0.915542	0.75484
CTSS	0.803776	0.843203		0.71566
CTSV	0.46744		0.0831519	0.350197
CTSZ	0.875823	0.00403769	0.766942	0.548934
CTTN	0.96311	0.0602288	0.668408	0.563916
CTTNBP2NL	0.0488396		0.687273	0.412038
CUL1	0.633356	0.0211978	0.243796	0.29945
CUL2	0.803949	0.375841	0.286461	0.48875
CUL3	0.744025	0.385262	0.106226	0.411838
CUL4A	0.838067	0.639637	0.340589	0.606098
CUL4B	0.559404	0.416891	0.900305	0.625533
CUL5	0.783685	0.581763	0.241765	0.535738
CUL7	0.174056		0.0594979	0.244518
CUL9	0.114479
CUTA	0.86751	0.482167	0.767088	0.705588
CUTC	0.00952546		0.11174	0.207088
CUX1	0.50381		0.520679	0.508163
CWC15	0.0699688		0.353069	0.307679
CWC22	0.221164		0.712814	0.477993
CWC27	0.0936959		0.520824	0.371507
CWF19L1	0.513509		0.0740096	0.362506
CXADR	0.401108		0.982296	0.627801
CXXC1	0.00138552		0.537513	0.346299
CXXC5	0.0221683
CXorf38	0.28178		0.474822	0.418868
CYB5A	0.804122	0.0989233	0.825279	0.576108
CYB5B	0.826463	0.919919	0.767233	0.837872
CYB5R1	0.647038	0.12786	0.767378	0.514092
CYB5R2	0.120887
CYB5R3	0.981122	0.654441	0.804383	0.813315
CYBA	0.214063	0.711306	0.959077	0.628149
CYBB	0.931244	0.962315		0.797853
CYBRD1	0.45168
CYC1	0.971597	0.800471	0.946742	0.90627
CYCS	0.954278	0.224428	0.75838	0.645695
CYFIP1	0.307586	0.334118	0.633725	0.425143
CYFIP2	0.272428	0.151413	0.542302	0.322048
CYHR1	0.466055		0.934988	0.633681
CYP1B1	0.690336
CYP20A1	0.587807	0.259758	0.416776	0.421447
CYP27A1	0.288881	0.714334	0.938616	0.647277
CYP2S1	0.72151	0.788694	0.340734	0.61698
CYP51A1	0.64877	0.513459	0.559716	0.573982
CYTH1	0.210253
CYTH2	0.425701		0.624147	0.516616
CYTH3	0.0320402
D2HGDH	0.323346		0.767523	0.53029
DAAM2	0.00640804
DAB2	0.741254	0.660162	0.804528	0.735314
DAD1	0.62106	0.00235532	0.0612393	0.228218
DAG1	0.568237		0.864461	0.644233
DAGLB	0.179598		0.122769	0.267456
DAK	0.756841		0.44725	0.56803
DAP	0.324212		0.318967	0.38106
DAP3	0.766886	0.839166	0.624293	0.743448
DAPL1	0.881711
DARS	0.621926	0.324697	0.305326	0.417316
DARS2	0.810357	0.972409	0.925555	0.902774
DAXX	0.215622		0.329415	0.348346
DAZAP1	0.248355	0.322342	0.188507	0.253068
DBI	0.787669	0.341184	0.486577	0.538477
DBN1	0.751472	0.692127	0.779132	0.74091
DBNL	0.619328	0.211642	0.349586	0.393519
DBR1	0.0981988		0.0132056	0.203801
DBT	0.745757	0.867093	0.393702	0.668851
DCAF11	0.502771		0.606879	0.53655
DCAF13	0.185313		0.367726	0.351013
DCAF7	0.452892		0.70846	0.553784
DCAF8	0.610669	0.119112	0.155275	0.295018
DCAKD	0.881884		0.170512	0.517466
DCK	0.342397		0.109418	0.317272
DCLK1	0.571528		0.279205	0.450244
DCLK2	0.0413924
DCN	0.960339	0.964334		0.808224
DCP1A	0.468826		0.120012	0.362946
DCP1B	0.264115		0.239007	0.334374
DCPS	0.662452	0.390646	0.637498	0.563532
DCTD	0.799099		0.810477	0.703192
DCTN1	0.934361	0.207941	0.612973	0.585092
DCTN2	0.611361	0.120121	0.542447	0.424643
DCTN3	0.608071	0.370794	0.804673	0.594513
DCTN4	0.34257	0.128197	0.263242	0.24467
DCTN5	0.408729		0.121463	0.343397
DCTN6	0.262556		0.0584821	0.273679
DCTPP1	0.799965	0.240915	0.727616	0.589499
DCUN1D1	0.335643	0.475774	0.0698012	0.293739
DCUN1D5	0.0249394		0.842403	0.455781
DCXR	0.940423	0.266487	0.996372	0.734427
DDAH1	0.630585	0.603634	0.847047	0.693755
DDAH2	0.978351	0.961978	0.993905	0.978078
DDB1	0.87132	0.0999327	0.154114	0.375122
DDB2	0.28282		0.746771	0.509864
DDI2	0.851056	0.0158143	0.624438	0.497103
DDOST	0.29477	0.217026	0.158322	0.223373
DDR1	0.487703		0.864606	0.617437
DDRGK1	0.575511	0.0282638	0.468872	0.357549
DDT	0.910461	0.057537	0.371209	0.446402
DDX1	0.529442	0.717699	0.44072	0.56262
DDX10	0.178213		0.243941	0.307385
DDX17	0.303083	0.160162	0.775649	0.412965
DDX18	0.797887	0.78533	0.386156	0.656458
DDX19A	0.663838		0.200697	0.454845
DDX19B	0.607551		0.305471	0.471007
DDX20	0.091964		0.687418	0.426461
DDX21	0.827676	0.904778	0.224496	0.652316
DDX23	0.978524	0.409825	0.897983	0.762111
DDX24	0.35071	0.37214	0.794515	0.505788
DDX27	0.789054	0.914536	0.234073	0.645888
DDX31	0.542778		0.16166	0.401479
DDX39A	0.637686	0.181023	0.861123	0.559944
DDX39B	0.780914	0.0932032	0.469018	0.447712
DDX3X	0.459127	0.15074	0.310695	0.306854
DDX41	0.0606166		0.474967	0.345195
DDX42	0.511431	0.68607	0.712959	0.63682
DDX46	0.63353	0.468371	0.106806	0.402902
DDX47	0.66072	0.0908479	0.239153	0.33024
DDX49	0.356772		0.367871	0.408214
DDX5	0.664877	0.948183	0.244086	0.619049
DDX50	0.484413	0.432705	0.432448	0.449855
DDX51	0.501732		0.224641	0.408791
DDX52	0.43921	0.682705	0.444057	0.521991
DDX54	0.571701	0.0595559	0.291975	0.307744
DDX56	0.661413		0.412857	0.524757
DDX58	0.980256	0.725437	0.58424	0.763311
DDX6	0.684274	0.274226	0.26658	0.40836
DDX60	0.398337	0.968035	0.13104	0.499138
DDX60L	0.754936
DECR1	0.809664	0.958614	0.942244	0.903507
DECR2	0.199688		0.559861	0.41985
DEF6	0.847939
DEFA1B	0.599931
DEFA3	0.585556
DEGS1	0.527884
DEK	0.850017	0.305855	0.163256	0.439709
DENND2D	0.0337721
DENND4C	0.146865	0.838156	0.55304	0.512687
DENR	0.28992	0.187416	0.281236	0.252858
DEPTOR	0.875996
DERA	0.896259	0.629542	0.601364	0.709055
DERL1	0.239349	0.00269179	0.389203	0.210415
DES	0.89574	0.846231	0.864751	0.868907
DFFA	0.714236	0.668573	0.533449	0.638753
DFNA5	0.354347		0.946887	0.600411
DGAT1	0.365951	0.374495		0.413482
DGKA	0.631798	0.560229	0.785662	0.65923
DGKZ	0.151368		0.0896822	0.247017
DHCR24	0.848112		0.88231	0.743474
DHCR7	0.92778	0.461642	0.856334	0.748585
DHODH	0.433841	0.597914	0.947032	0.659596
DHPS	0.234673		0.346249	0.360307
DHRS1	0.771909		0.829633	0.700514
DHRS11	0.343956		0.825424	0.55646
DHRS4	0.92345	0.536003	0.837614	0.765689
DHRS4L2	0.607378
DHRS7	0.68999	0.158143	0.9257	0.591277
DHRS7B	0.511777	0.557537	0.746916	0.60541
DHTKD1	0.613959		0.932085	0.682015
DHX15	0.770523	0.163863	0.413002	0.449129
DHX16	0.183408	0.0272544	0.57147	0.260711
DHX29	0.795809	0.292732	0.247714	0.445418
DHX30	0.531001	0.493607	0.872442	0.63235
DHX36	0.283512	0.528264	0.224786	0.345521
DHX37	0.0258053		0.567262	0.364356
DHX38	0.139591	0.0514805	0.79466	0.328577
DHX40	0.286283
DHX57	0.0950814		0.580467	0.39185
DHX8	0.0545549		0.779277	0.444611
DHX9	0.936612	0.797443	0.375562	0.703206
DIABLO	0.580533	0.0972409	0.51589	0.397888
DIAPH1	0.798407	0.805855	0.898128	0.83413
DIAPH2	0.521822	0.871467	0.864896	0.752728
DICER1	0.1124		0.424176	0.345526
DIDO1	0.545029		0.486722	0.510584
DIEXF	0.597506		0.637643	0.578383
DIMT1	0.0516107		0.359164	0.303592
DIP2A	0.0112574		0.718328	0.409862
DIP2B	0.155352	0.317295	0.741837	0.404828
DIS3	0.385521	0.836137	0.400522	0.540727
DIS3L2	0.46796		0.334349	0.434103
DKC1	0.521302	0.880552	0.122914	0.508256
DLAT	0.888292	0.502019	0.921056	0.770456
DLD	0.969345	0.397376	0.815411	0.727377
DLG1	0.92293	0.561238	0.794805	0.759658
DLG3	0.433668		0.319112	0.417593
DLG4	0.383616
DLGAP4	0.376169		0.469163	0.448444
DLST	0.918427	0.429341	0.869105	0.738958
DMAP1	0.0261517		0.588304	0.371485
DMD	0.0640804		0.299231	0.28777
DMXL1	0.00727399		0.371354	0.292876
DNAJA1	0.713717	0.6679	0.475112	0.61891
DNAJA2	0.518531	0.356999	0.82557	0.567033
DNAJA3	0.940076	0.932369	0.718473	0.863639
DNAJB1	0.456876	0.669246	0.393847	0.506656
DNAJB11	0.57274	0.573688	0.592947	0.579792
DNAJB2	0.250606		0.18633	0.312312
DNAJB4	0.00415656		0.90045	0.468202
DNAJB5	0.512643
DNAJB6	0.47125	0.044751	0.195182	0.237061
DNAJC1	0.409768		0.286606	0.398791
DNAJC10	0.673883	0.894684	0.576114	0.714893
DNAJC11	0.178905	0.612382	0.763169	0.518152
DNAJC13	0.430378	0.691117	0.8514	0.657632
DNAJC17	0.179771		0.624583	0.434785
DNAJC19	0.550918	0.109017	0.819184	0.49304
DNAJC2	0.35937	0.492598	0.0232187	0.291729
DNAJC21	0.221683		0.451749	0.391144
DNAJC3	0.422757	0.67362	0.647366	0.581248
DNAJC5	0.603741		0.747061	0.616934
DNAJC7	0.446484	0.549798	0.356117	0.4508
DNAJC8	0.634569	0.251346	0.673197	0.519704
DNAJC9	0.514894	0.774899	0.525178	0.60499
DNASE2	0.303602		0.702801	0.502134
DNM1	0.765154		0.804818	0.689991
DNM1L	0.86318	0.271198	0.299376	0.477918
DNM2	0.406131	0.473082	0.294877	0.391363
DNM3	0.19813
DNMT1	0.486664	0.693136	0.580612	0.586804
DNMT3A	0.42778		0.668553	0.532111
DNPEP	0.611534	0.494953	0.715281	0.607256
DNPH1	0.710599	0.254038	0.642432	0.53569
DNTTIP1	0.1292		0.597591	0.40893
DNTTIP2	0.346207		0.356262	0.400823
DOCK1	0.212851	0.470727	0.226527	0.303368
DOCK10	0.214409		0.804963	0.506457
DOCK11	0.327676		0.882455	0.570044
DOCK2	0.591271	0.7214		0.604224
DOCK4	0.712678
DOCK5	0.156391		0.637788	0.431393
DOCK6	0.295982	0.184388	0.0462923	0.175554
DOCK7	0.52442	0.176985	0.851545	0.51765
DOCK8	0.655525
DOCK9	0.333218		0.75214	0.528453
DOHH	0.062868		0.132056	0.231641
DOK1	0.031867
DOPEY2	0.191548	0.678668	0.877812	0.582676
DPAGT1	0.737963		0.196924	0.478296
DPCD	0.159335		0.0917138	0.25035
DPF2	0.570488	0.202894	0.349732	0.374371
DPH5	0.147038		0.444203	0.363747
DPM1	0.730516	0.758075	0.29212	0.593571
DPP3	0.831313	0.431023	0.271078	0.511138
DPP7	0.545203	0.258075	0.810623	0.537967
DPP9	0.196571		0.629517	0.442029
DPT	0.737617	0.892665		0.710094
DPY30	0.283166	0.583109		0.455425
DPYD	0.895047		0.898273	0.76444
DPYS	0.634222
DPYSL2	0.945618	0.717026	0.815557	0.826067
DPYSL3	0.992206	0.840848	0.997678	0.943577
DPYSL4	0.70142
DR1	0.471597		0.613119	0.528238
DRAP1	0.0237271	0.383917	0.619649	0.342431
DRG1	0.815206	0.707268	0.0410681	0.521181
DRG2	0.236924	0.210296	0.24786	0.231693
DSC2	0.914617	0.834791	0.567407	0.772272
DSCR3	0.23398		0.921202	0.551727
DSG2	0.947523	0.472746	0.952692	0.790987
DSP	0.94302	0.927322		0.790114
DST	0.234846		0.810768	0.515205
DSTN	0.0166263	0.653432	0.872587	0.514215
DTNBP1	0.474714		0.772602	0.582439
DTX3L	0.799273	0.935061	0.837759	0.857364
DTYMK	0.640284	0.620458	0.613264	0.624668
DUS3L	0.130066		0.588449	0.406172
DUSP11	0.214929		0.0925845	0.269171
DUSP23	0.496709	0.31393	0.872733	0.561124
DUSP3	0.371839	0.641655	0.459875	0.491123
DUT	0.815899	0.411507	0.261355	0.496254
DVL2	0.484932		0.382238	0.455723
DVL3	0.164531		0.32956	0.331364
DYNC1H1	0.834257	0.243607	0.525323	0.534396
DYNC1I2	0.413751	0.0487887	0.715426	0.392655
DYNC1LI1	0.637167	0.189771	0.607024	0.477987
DYNC1LI2	0.16176	0.23284	0.400668	0.265089
DYNC2H1	0.332525		0.261501	0.364675
DYNLL1	0.119501		0.0383108	0.219271
DYNLL2	0.310703	0.256393	0.295022	0.287373
DYNLRB1	0.226533	0.47611	0.353214	0.351952
DYNLT1	0.151541	0.606999	0.486867	0.415136
DYRK1A	0.0943886		0.133798	0.242729
DYRK1B	0.0543817
DYSF	0.874437	0.705585	0.925845	0.835289
EARS2	0.868549		0.637934	0.668827
EBAG9	0.480603		0.560006	0.513536
EBNA1BP2	0.860755	0.733849	0.469308	0.687971
ECE1	0.448216	0.0440781	0.815702	0.435999
ECH1	0.684448	0.746635	0.708605	0.713229
ECHDC1	0.823346	0.897039	0.921347	0.880577
ECHDC3	0.847073		0.938761	0.761945
ECHS1	0.99619	0.688762	0.799739	0.82823
ECI1	0.915137	0.234522	0.92599	0.691883
ECI2	0.716141	0.885599	0.469453	0.690398
ECM1	0.752684		0.952837	0.735174
ECSIT	0.272775		0.675809	0.482861
ECT2	0.574472		0.482659	0.519043
EDC3	0.809144		0.248005	0.51905
EDC4	0.290959	0.226783	0.642577	0.386773
EDF1	0.636301	0.17362	0.203309	0.337743
EEA1	0.916696	0.58109	0.851691	0.783159
EED	0.707135		0.758526	0.65522
EEF1A1	0.509525	0.124159	0.319257	0.317647
EEF1A2	0.208348		0.263387	0.323912
EEF1B2	0.618808	0.128869	0.668698	0.472125
EEF1D	0.748008	0.322005	0.404586	0.491533
EEF1E1	0.627468	0.0905114	0.576259	0.431413
EEF1G	0.697437	0.673284	0.190829	0.520516
EEF2	0.259785	0.896366	0.356407	0.504186
EEF2K	0.260478		0.601509	0.453996
EEFSEC	0.491514	0.0195155	0.732259	0.41443
EFEMP1	0.930724	0.966016	0.487012	0.794584
EFEMP2	0.554555	0.906797		0.653784
EFHD1	0.718046		0.872878	0.696975
EFHD2	0.474887	0.0736878	0.89479	0.481122
EFR3A	0.337894		0.24191	0.359935
EFTUD1	0.58417		0.118996	0.401055
EFTUD2	0.446138	0.459287	0.624728	0.510051
EGFR	0.150502		0.998984	0.549829
EGLN1	0.595774		0.413148	0.502974
EHBP1L1	0.368549	0.13459	0.228414	0.243851
EHD1	0.852442	0.505384	0.959222	0.772349
EHD2	0.866817	0.887618	0.99318	0.915871
EHD3	0.642016		0.837905	0.659973
EHD4	0.85937	0.690781	0.856479	0.80221
EHF	0.413578
EHHADH	0.713197	0.778937	0.842548	0.778227
EHMT1	0.656564		0.0655928	0.407386
EHMT2	0.242466		0.469598	0.404021
EIF1	0.245584	0.039031	0.0946162	0.12641
EIF1AD	0.010911		0.119141	0.210017
EIF1AX	0.562868		0.658975	0.573948
EIF1B	0.279875
EIF2A	0.222376	0.586474	0.432593	0.413814
EIF2AK2	0.702632	0.363728	0.219272	0.428544
EIF2B1	0.43592	0.388964	0.0477434	0.290876
EIF2B2	0.255629		0.315629	0.357086
EIF2B3	0.671458	0.0874832	0.491946	0.416962
EIF2B4	0.118808	0.019852	0.099405	0.0793551
EIF2B5	0.142882	0.257739	0.159048	0.186556
EIF2D	0.35885		0.482804	0.447218
EIF2S1	0.919813	0.190108	0.553185	0.554369
EIF2S2	0.946831	0.40646	0.266725	0.540005
EIF2S3	0.688777	0.532301	0.292265	0.504448
EIF3A	0.517665	0.368102	0.170657	0.352142
EIF3B	0.751992	0.138964	0.55333	0.481429
EIF3C	0.288188	0.485532	0.0502104	0.274643
EIF3D	0.433322	0.269515	0.176607	0.293148
EIF3E	0.417042	0.210633	0.117545	0.248406
EIF3F	0.336682	0.124495	0.114787	0.191988
EIF3G	0.188085	0.206258	0.847192	0.413845
EIF3H	0.419467	0.031965	0.096938	0.18279
EIF3I	0.0410461	0.2786	0.50283	0.274159
EIF3J	0.474195	0.31965	0.257873	0.350572
EIF3K	0.0921372	0.26716	0.593092	0.317463
EIF3L	0.549532	0.276918	0.0316355	0.286029
EIF3M	0.412019	0.41891	0.158468	0.329799
EIF4A1	0.514721	0.183378	0.346394	0.348164
EIF4A2	0.50052	0.638627	0.0801045	0.406417
EIF4A3	0.297714	0.259421	0.371499	0.309545
EIF4B	0.557326	0.474092	0.193005	0.408141
EIF4E	0.192241	0.22712	0.151212	0.190191
EIF4E2	0.237271	0.0114401	0.18009	0.142934
EIF4EBP2	0.26602
EIF4ENIF1	0.0110842		0.588594	0.366559
EIF4G1	0.796155	0.775572	0.548542	0.706756
EIF4G2	0.803083	0.145357	0.305616	0.418018
EIF4G3	0.55594		0.785808	0.613916
EIF4H	0.666609	0.230148	0.167175	0.354644
EIF5	0.785591	0.482503	0.63387	0.633988
EIF5A	0.439383	0.520525	0.295168	0.418359
EIF5A2	0.432109
EIF5AL1	0.556633
EIF5B	0.761344	0.823351	0.511827	0.698841
EIF6	0.268272	0.622813	0.516035	0.46904
ELAC2	0.178039		0.548687	0.408909
ELANE	0.596121	0.974092		0.690071
ELAVL1	0.291133	0.108008	0.495284	0.298141
ELF1	0.201074		0.86925	0.523441
ELF3	0.318843
ELMO1	0.756148		0.475258	0.577135
ELMO2	0.85833		0.915687	0.758006
ELMO3	0.571008
ELMOD2	0.852269		0.432738	0.595002
ELMSAN1	0.025459		0.492091	0.339183
ELN	0.528576	0.935397		0.654658
ELP2	0.180291		0.0716877	0.25066
ELP3	0.107724	0.387281	0.00943259	0.168146
EMC1	0.317631	0.0491252	0.421274	0.262677
EMC10	0.320055		0.147439	0.322498
EMC2	0.138552	0.0302826	0.346539	0.171791
EMC3	0.445965	0.18607	0.447395	0.35981
EMC4	0.217007	0.136945	0.190974	0.181642
EMC7	0.386214		0.219417	0.368544
EMC8	0.218393		0.197069	0.305154
EMD	0.624524	0.257066	0.680888	0.520826
EMG1	0.662626	0.0921938	0.343346	0.366055
EMILIN1	0.963284	0.73183		0.731705
EMILIN2	0.915483
EML1	0.11292
EML2	0.688258	0.840175	0.799884	0.776106
EML3	0.868722	0.193472	0.299521	0.453905
EML4	0.812608	0.82537	0.642722	0.760234
ENAH	0.933668	0.216353	0.93223	0.694084
ENDOD1	0.60426	0.680686	0.942389	0.742445
ENG	0.57222	0.602624	0.888986	0.687943
ENO1	0.541392	0.531965	0.529822	0.534393
ENO2	0.289747		0.885793	0.558513
ENO3	0.327849	0.327725	0.469743	0.375106
ENOPH1	0.264981		0.478886	0.414622
ENOSF1	0.248182		0.877957	0.542046
ENPEP	0.500693
ENPP1	0.374957		0.935133	0.603363
ENPP4	0.60478		0.997823	0.700868
ENSA	0.403014		0.580758	0.49459
ENTPD1	0.572393	0.369448		0.480614
ENY2	0.603048		0.455812	0.51962
EP300	0.135781		0.131186	0.255656
EP400	0.348459		0.520969	0.456476
EPB41	0.603914	0.581427	0.737919	0.641087
EPB41L1	0.594735	0.970727	0.997968	0.854477
EPB41L2	0.876169	0.927658	0.353359	0.719062
EPB41L3	0.647212		0.741982	0.629731
EPB41L5	0.530308		0.681033	0.570447
EPB42	0.520436
EPCAM	0.557672	0.476783	0.952982	0.662479
EPHB2	0.212158		0.873023	0.528394
EPHB3	0.0999307		0.0642868	0.221406
EPHB4	0.449948		0.675954	0.541967
EPHX1	0.951853	0.876178	0.997098	0.941709
EPHX2	0.856425	0.831763	0.964301	0.884163
EPM2AIP1	0.529616		0.469888	0.499835
EPN1	0.293557	0.497981	0.451894	0.414477
EPN2	0.250779		0.702946	0.484575
EPN3	0.0857291
EPPK1	0.909422	0.974428	0.959367	0.947739
EPRS	0.953931	0.687752	0.681178	0.774287
EPS15	0.175961	0.30249	0.98781	0.488754
EPS15L1	0.370973	0.123822	0.268756	0.254517
EPS8L1	0.91583		0.19852	0.538116
EPS8L2	0.912885	0.575707	0.935278	0.807957
EPX	0.249913	0.957268		0.56906
ERAL1	0.0114306		0.634015	0.381815
ERAP1	0.960513	0.922948	0.97562	0.953027
ERAP2	0.890197		0.993325	0.794507
ERBB2	0.05646		0.663329	0.406596
ERBB2IP	0.481122		0.847337	0.609486
ERC1	0.0959474		0.790451	0.462133
ERC2	0.0264981
ERCC2	0.19761		0.533595	0.410402
ERCC3	0.207482		0.109563	0.272348
ERCC4	0.413405		0.487157	0.466854
ERCC5	0.00917908		0.861268	0.456816
ERF	0.142362
ERGIC1	0.431763	0.407806	0.856625	0.565398
ERGIC2	0.76221		0.638079	0.63343
ERGIC3	0.607032		0.673342	0.593458
ERH	0.157949	0.0477793	0.340879	0.182203
ERI3	0.582265		0.964446	0.682237
ERLEC1	0.535158	0.366756	0.767668	0.556527
ERLIN1	0.507447	0.563257	0.942534	0.671079
ERLIN2	0.811223	0.710633	0.985053	0.835636
ERMP1	0.894527	0.873486	0.955449	0.907821
ERO1L	0.429338		0.708751	0.54603
ERO1LB	0.432802		0.416921	0.449908
ERP29	0.930378	0.652423	0.713104	0.765301
ERP44	0.630932	0.421602	0.408359	0.486964
ESD	0.778143	0.541386	0.869395	0.729642
ESF1	0.352962		0.417066	0.423342
ESRP1	0.251992	0.58681	0.228559	0.355787
ESRP2	0.0723935		0.607169	0.393187
ESYT1	0.943194	0.163526	0.624873	0.577198
ESYT2	0.677347	0.208277	0.106951	0.330858
ETF1	0.419986	0.130888	0.0243796	0.191751
ETFA	0.723762	0.752692	0.542592	0.673015
ETFB	0.998095	0.790713	0.703091	0.830633
ETFDH	0.948736	0.765814	0.885938	0.866829
ETHE1	0.99948	0.26817	0.790596	0.686082
EVL	0.727225		0.341025	0.52275
EVPL	0.979044		0.593238	0.690761
EWSR1	0.36647	0.0730148	0.408504	0.282663
EXD2	0.109456		0.722827	0.444094
EXOC1	0.131278		0.258018	0.296432
EXOC2	0.455144	0.22039	0.305761	0.327098
EXOC3	0.225147	0.164872	0.564795	0.318271
EXOC4	0.372878	0.104643	0.161805	0.213109
EXOC5	0.0758573	0.0881561	0.0718328	0.0786154
EXOC6	0.400416		0.224931	0.375116
EXOC6B	0.298233		0.571615	0.456616
EXOC7	0.186872	0.0635935	0.178929	0.143132
EXOC8	0.200901	0.392665	0.0774924	0.223686
EXOSC1	0.375303		0.692207	0.522503
EXOSC10	0.542432	0.402759	0.732405	0.559198
EXOSC2	0.410634		0.668843	0.526492
EXOSC3	0.0621753		0.851836	0.471337
EXOSC4	0.0129893	0.0551817	0.525468	0.19788
EXOSC5	0.206269		0.697577	0.467949
EXOSC6	0.0540353		0.63416	0.396065
EXOSC7	0.48805		0.625018	0.537689
EXOSC8	0.149463		0.767813	0.472425
EXOSC9	0.287322	0.351952	0.343492	0.327589
EYA3	0.383789		0.495429	0.459739
EZR	0.817631	0.699529	0.790742	0.7693
F11R	0.952546	0.68035	0.959512	0.864136
F12	0.73017	0.695155		0.641775
F13A1	0.895393	0.940444		0.778612
F2	0.673537	0.967026	0.475403	0.705322
F9	0.762383
FABP3	0.938691	0.684388	0.26687	0.629983
FABP4	0.450294
FABP5	0.711638	0.614401	0.8826	0.736213
FADD	0.14063		0.251052	0.297228
FADS2	0.113266		0.847482	0.486916
FADS3	0.102529		0.56494	0.389156
FAF1	0.579841	0.0521534	0.833406	0.488467
FAF2	0.398684	0.396703	0.576404	0.457263
FAH	0.873225	0.107672	0.553476	0.511457
FAHD1	0.846727	0.491925	0.382383	0.573678
FAHD2A	0.691895		0.495574	0.56249
FAHD2B	0.736231		0.81933	0.685187
FAIM	0.270003
FAM103A1	0.219778		0.0692207	0.263
FAM105A	0.357811	0.930013		0.595941
FAM107B	0.738136		0.955594	0.731244
FAM114A1	0.891756	0.621467	0.560151	0.691125
FAM114A2	0.744371	0.0810902	0.767958	0.53114
FAM115A	0.0126429		0.0156726	0.176105
FAM120A	0.506928	0.496299	0.597736	0.533654
FAM120B	0.503464		0.567552	0.523672
FAM120C	0.0749913		0.44754	0.340844
FAM129A	0.401282	0.729812	0.996517	0.709203
FAM129B	0.958434	0.844886	0.915832	0.906384
FAM134A	0.0985452		0.147584	0.24871
FAM136A	0.900069		0.127993	0.509354
FAM160A2	0.155871		0.00769119	0.221187
FAM160B1	0.382231	0.14031	0.502975	0.341838
FAM162A	0.835816	0.448183	0.663474	0.649158
FAM175B	0.26169	0.171938	0.0838775	0.172502
FAM192A	0.0878074		0.271223	0.286344
FAM195B	0.616903		0.747207	0.62137
FAM207A	0.485798		0.00232187	0.329373
FAM208A	0.353654		0.97475	0.609468
FAM20B	0.0490128		0.195327	0.248113
FAM210B	0.233114		0.942679	0.558598
FAM213A	0.572567	0.425976	0.985198	0.661247
FAM213B	0.297887		0.479031	0.425639
FAM21A	0.389158		0.31084	0.4
FAM21C	0.299965
FAM3C	0.375996	0.248318	0.907706	0.510673
FAM45A	0.0888466		0.0281527	0.205666
FAM49A	0.459474
FAM49B	0.732941	0.624159	0.668989	0.675363
FAM50A	0.968479		0.851981	0.773487
FAM50B	0.638206
FAM65A	0.196917		0.979393	0.55877
FAM83H	0.167994	0.723755	0.921492	0.604414
FAM84B	0.633703		0.968074	0.700592
FAM91A1	0.460686	0.657806	0.697722	0.605405
FAM96B	0.100623		0.315774	0.305466
FAM98A	0.059231	0.182369	0.275722	0.172441
FAM98B	0.155005	0.716016	0.0490495	0.30669
FANCI	0.726879		0.542737	0.589872
FAP	0.640804		0.16195	0.434251
FARP1	0.382923	0.623149	0.768103	0.591392
FARP2	0.261171		0.375707	0.378959
FARSA	0.895913	0.312248	0.281382	0.496514
FARSB	0.807932	0.502692	0.188652	0.499759
FAS	0.187565		0.915977	0.534514
FASN	0.946311	0.849596	0.50312	0.766342
FASTKD2	0.156564		0.676099	0.444221
FASTKD5	0.32629		0.935423	0.587238
FAU	0.173363	0.457941	0.027282	0.219529
FBL	0.641496	0.793742	0.331302	0.588847
FBLIM1	0.811915	0.175639	0.687563	0.558373
FBLN1	0.923796	0.681359	0.16732	0.590825
FBLN2	0.943886	0.98284		0.808909
FBLN5	0.943713	0.87214		0.771951
FBN1	0.947004	0.91891	0.692352	0.852755
FBN2	0.722376	0.396366	0.209984	0.442909
FBN3	0.698303
FBP1	0.620714	0.703567		0.608093
FBXL18	0.0242466		0.275867	0.266705
FBXL20	0.00744718		0.359309	0.288919
FBXO2	0.659508
FBXO21	0.750606		0.0354085	0.428672
FBXO22	0.5239		0.24815	0.424017
FBXO4	0.0162799		0.619794	0.378691
FBXO7	0.0531694	0.0323015	0.271368	0.118946
FCER1G	0.807413
FCGBP	0.575857	0.929677		0.668511
FCGR2A	0.532906
FCGR2B	0.49134
FCGR3B	0.465708
FCGRT	0.255455	0.794415	0.447685	0.499185
FCHO2	0.577243	0.238896	0.810913	0.542351
FDFT1	0.597852		0.408649	0.502167
FDPS	0.95168	0.792732	0.413293	0.719235
FDX1	0.428126		0.763314	0.563814
FDXR	0.502251	0.94852	0.998113	0.816295
FECH	0.788881		0.977507	0.755463
FEN1	0.650502	0.76817	0.112901	0.510524
FER1L5	0.243159
FERMT1	0.724454	0.976447	0.842693	0.847865
FERMT2	0.973156	0.777927	0.268901	0.673328
FERMT3	0.753204	0.925303	0.79495	0.824486
FES	0.367856
FGA	0.923623	0.959623		0.794415
FGB	0.968306	0.97611		0.814806
FGD4	0.080187		0.805108	0.461765
FGG	0.951507	0.983513		0.811673
FGL2	0.788362
FGR	0.543644
FH	0.984932	0.98755	0.715571	0.896018
FHIT	0.684967		0.907851	0.697606
FHL1	0.876515	0.90747	0.95066	0.911548
FHL2	0.855213	0.620121	0.972283	0.815872
FHL3	0.707482	0.65074	0.343637	0.567286
FHOD1	0.234153		0.593383	0.442512
FIBP	0.158123		0.29241	0.316844
FIGNL1	0.0521302		0.0478886	0.200006
FILIP1L	0.656737	0.719044		0.625261
FIP1L1	0.335989	0.29105	0.203454	0.276831
FIS1	0.74593	0.389637	0.894935	0.676834
FKBP10	0.936093	0.825707	0.882746	0.881515
FKBP11	0.835123	0.460969	0.974895	0.756996
FKBP15	0.191202	0.727456	0.349877	0.422845
FKBP1A	0.66557		0.389348	0.518306
FKBP2	0.42726	0.191117	0.404731	0.341036
FKBP3	0.404919	0.319987	0.537658	0.420854
FKBP4	0.957395	0.822342	0.447831	0.742523
FKBP5	0.960686	0.295087	0.768248	0.674674
FKBP7	0.325251		0.955739	0.593663
FKBP8	0.628853	0.379879	0.350022	0.452918
FKBP9	0.908036	0.592194	0.833551	0.777927
FLAD1	0.378074	0.687416	0.805253	0.623581
FLII	0.604953	0.480485	0.39733	0.494256
FLNA	0.987184	0.601279	0.986504	0.858322
FLNB	0.942501	0.847241	0.669134	0.819625
FLNC	0.992553	0.790377	0.99971	0.927546
FLOT1	0.964323	0.810902	0.651429	0.808885
FLOT2	0.884136	0.71568	0.681323	0.76038
FLYWCH2	0.692934		0.507764	0.566899
FMNL1	0.947177	0.804509	0.987955	0.913214
FMNL2	0.763076		0.961979	0.741685
FMNL3	0.767925		0.0863445	0.451423
FMOD	0.904745	0.95424		0.786328
FMR1	0.561309	0.567631	0.613409	0.580783
FN1	0.909768	0.855653	0.959658	0.908359
FN3K	0.651195		0.886083	0.679093
FN3KRP	0.12539	0.12214	0.647511	0.298347
FNBP1	0.647385		0.211435	0.45294
FNBP1L	0.586941		0.916122	0.667688
FNBP4	0.533599		0.364533	0.466044
FNDC3A	0.859889	0.403769	0.708896	0.657518
FNDC3B	0.874091	0.103634	0.907996	0.628574
FNTA	0.31815	0.147712	0.53374	0.333201
FNTB	0.539314		0.00725584	0.348857
FOCAD	0.204364	0.289031	0.0872152	0.193537
FOLR1	0.862314		0.673487	0.6786
FOLR2	0.243332
FOXK1	0.882577	0.664199	0.436221	0.660999
FOXRED1	0.478698	0.491588	0.613554	0.527947
FPGT	0.607205
FRG1	0.6938		0.158613	0.450804
FRMD8	0.482335		0.276012	0.419449
FRYL	0.309491	0.889973	0.659121	0.619528
FSCN1	0.99567	0.925639	0.990277	0.970529
FSTL1	0.543817		0.852126	0.631981
FTH1	0.410807	0.486878	0.790887	0.562857
FTL	0.656044	0.945828	0.929183	0.843685
FTO	0.446831	0.228802	0.195472	0.290368
FTSJ3	0.744545	0.530619	0.440865	0.57201
FUBP1	0.733114	0.446164	0.625163	0.60148
FUBP3	0.706789	0.689098	0.184879	0.526922
FUCA1	0.83062		0.772747	0.701122
FUCA2	0.676654		0.921637	0.69943
FUK	0.293384	0.548452	0.368016	0.403284
FUNDC2	0.5478		0.475548	0.507783
FUS	0.430031	0.299462	0.382528	0.370674
FUT8	0.545549		0.397475	0.481008
FXN	0.601489		0.882891	0.66146
FXR1	0.560097	0.0259085	0.935568	0.507191
FXR2	0.503117		0.964591	0.655903
FYB	0.669553
FYCO1	0.740042		0.900595	0.713546
FYN	0.234326
FYTTD1	0.394354		0.0995501	0.331301
FZD1	0.757361
FZD6	0.181503		0.567697	0.4164
G3BP1	0.364219	0.783647	0.152518	0.433461
G3BP2	0.797714	0.382571	0.199971	0.460085
G6PD	0.952719	0.92463	0.9881	0.95515
GAA	0.926394		0.942824	0.789739
GAB2	0.254243
GABARAP	0.503291		0.368161	0.457151
GABARAPL2	0.399723		0.525613	0.475112
GABPA	0.134396		0.226672	0.287023
GADD45GIP1	0.0962937		0.911769	0.502688
GAK	0.847593	0.652086	0.607314	0.702331
GALE	0.841704	0.466689	0.511972	0.606788
GALK1	0.87946	0.472409	0.495719	0.615863
GALK2	0.319709	0.774563	0.659266	0.584512
GALM	0.67752	0.108345	0.825715	0.537193
GALNS	0.474021		0.847627	0.607216
GALNT1	0.630239		0.625308	0.585182
GALNT2	0.903533	0.682369	0.883036	0.822979
GALNT3	0.830793	0.936406	0.768394	0.845198
GALNT4	0.519917		0.0996953	0.373204
GALNT6	0.151715		0.226818	0.292844
GALNT7	0.37946	0.92362	0.76346	0.688847
GALT	0.462937		0.57176	0.511566
GANAB	0.362141	0.572005	0.0346829	0.322943
GAPDH	0.667475	0.114738	0.288928	0.357047
GAPDHS	0.414271		0.571905	0.495392
GAPVD1	0.734846	0.184051	0.0304745	0.316457
GAR1	0.72584	0.248991	0.0821361	0.352322
GARS	0.739522	0.593203	0.447976	0.593567
GART	0.928299	0.928668	0.276157	0.711041
GAS6	0.377208
GATAD2A	0.305681		0.46002	0.4219
GATAD2B	0.382404		0.455957	0.44612
GATB	0.0502251
GATM	0.666955		0.758671	0.641875
GBA	0.79858	0.499664	0.669279	0.655841
GBAS	0.704364		0.479176	0.56118
GBE1	0.474368	0.313257	0.768539	0.518721
GBF1	0.839626	0.805182	0.44101	0.695273
GBP1	0.962418	0.996972	0.90074	0.953377
GBP2	0.858677	0.917227	0.521114	0.765673
GBP3	0.726533
GBP4	0.662106
GBP5	0.885002
GC	0.812262	0.175976	0.42853	0.472256
GCA	0.595081	0.9179	0.319402	0.610795
GCC2	0.0308278		0.111014	0.213947
GCDH	0.108937		0.738064	0.449
GCLC	0.600104	0.556528	0.673632	0.610088
GCLM	0.723589	0.317968	0.747352	0.596303
GCN1L1	0.587634		0.0568858	0.381507
GCSH	0.348632		0.276302	0.374978
GDAP1	0.050052		0.953127	0.50106
GDI1	0.362314	0.540377	0.312727	0.405139
GDI2	0.599065	0.222073	0.331447	0.384195
GDPGP1	0.0278836
GEMIN4	0.132837	0.0269179	0.0532579	0.0710042
GEMIN5	0.393488	0.158816	0.273835	0.27538
GEMIN6	0.121233		0.0187201	0.213318
GET4	0.0542085		0.206501	0.25357
GFAP	0.56893
GFM1	0.849151	0.700875	0.805398	0.785142
GFM2	0.224628		0.738209	0.487612
GFPT1	0.714929	0.818304	0.186475	0.573236
GFPT2	0.271216
GGA1	0.610842		0.785953	0.632265
GGA2	0.292172		0.791032	0.527735
GGCT	0.880845		0.634306	0.671717
GGCX	0.155698		0.226963	0.29422
GGH	0.9593	0.947847	0.911914	0.939687
GGPS1	0.758053		0.299666	0.51924
GGT5	0.466574	0.840511		0.602362
GGT7	0.716315		0.692497	0.636271
GHDC	0.0715275	0.185397	0.800029	0.352318
GHITM	0.481815	0.134926	0.382673	0.333138
GID8	0.122619		0.237266	0.286628
GIGYF2	0.16557	0.179677	0.0873603	0.144202
GIMAP1	0.836682
GIMAP4	0.939037	0.174966		0.538001
GIPC1	0.431244		0.763605	0.564949
GIT1	0.308971	0.333445	0.560296	0.400904
GIT2	0.592484		0.567842	0.553442
GK	0.879633		0.912059	0.763897
GLA	0.385348		0.916268	0.600539
GLB1	0.823866	0.0807537	0.819475	0.574698
GLDC	0.827329		0.979539	0.768956
GLE1	0.150675		0.786098	0.478924
GLG1	0.781607	0.719381	0.703236	0.734741
GLIPR2	0.990128	0.398721	0.73255	0.707133
GLMN	0.577416		0.271514	0.449643
GLO1	0.510045	0.306191	0.0796691	0.298635
GLOD4	0.772082	0.215343	0.393992	0.460472
GLRX	0.772255	0.270525	0.942969	0.661916
GLRX3	0.864565	0.34354	0.687709	0.631938
GLRX5	0.643575		0.52126	0.554945
GLS	0.692241	0.996635	0.943114	0.87733
GLTP	0.168687		0.815847	0.494845
GLUD1	0.836335	0.850606	0.697867	0.794936
GLUD2	0.820402		0.992019	0.770807
GLUL	0.660894	0.859354	0.811058	0.777102
GLYR1	0.89522	0.464334	0.873168	0.744241
GM2A	0.617423		0.883181	0.666868
GMDS	0.796675	0.799462	0.448121	0.681419
GMEB1	0.427607		0.81962	0.582409
GMEB2	0.0214756		0.525758	0.349078
GMFB	0.563041	0.27389	0.742127	0.526353
GMFG	0.710772
GMIP	0.301178	0.21467		0.338616
GMPPA	0.435227	0.646366	0.305906	0.4625
GMPPB	0.60859	0.816958	0.302423	0.575991
GMPR	0.825078		0.795095	0.706724
GMPR2	0.975234		0.0875054	0.520913
GMPS	0.934015	0.475437	0.126107	0.511853
GNA11	0.285071	0.591857	0.228704	0.368544
GNA12	0.2416		0.421419	0.387673
GNA13	0.500866	0.182705	0.947177	0.543583
GNA14	0.171805
GNAI1	0.758746	0.726447	0.938906	0.808033
GNAI2	0.80672	0.166218	0.669424	0.547454
GNAI3	0.698995	0.588829	0.111885	0.46657
GNAO1	0.450814		0.655493	0.535436
GNAQ	0.288708	0.439098	0.642868	0.456891
GNAS	0.644094	0.711642	0.786243	0.713993
GNB1	0.76654	0.828735	0.217675	0.604317
GNB2	0.429685	0.194482	0.00870701	0.210958
[truncated: 5,777 more rows]
