# Supplementary material for: Experimental reproducibility limits the correlation between mRNA and protein abundances in tumor proteomic profiles
Source: Cell Rep Methods. 2022 Sep 8;2(9):100288. doi: 10.1016/j.crmeth.2022.100288 (PMC9499981; doi:10.1016/j.crmeth.2022.100288)
Supplement: Table S3. KEGG pathway enrichment analysis for CCLE study, related to STAR Methods and Figure 7 [file mmc4.xlsx]

## Sheet: ReadMe
Table S3. A. KEGG Pathways enriched for CCLE mRNA-protein correlation
Table S3. B. KEGG Pathways enriched for CCLE mRNA-protein correlation after accounting for measurement (transcriptomic and proteomic) reproducibility

## Sheet: A. mRNA-protein KEGG pathways
Pathway	pvalue (before)	Median mRNA-protein correlation	padjust (before)	FDR (before)
Glycolysis / Gluconeogenesis	0.00298589	Higher	0.92861	0.0115967
Citrate cycle (TCA cycle)	0.264718	Lower	1	0.413816
Pentose phosphate pathway	0.0353185	Higher	1	0.0947346
Pentose and glucuronate interconversions	0.0292653	Higher	1	0.0805444
Fructose and mannose metabolism	0.0193406	Higher	1	0.0595536
Galactose metabolism	0.000690669	Higher	0.214798	0.00376839
Ascorbate and aldarate metabolism	0.00117173	Higher	0.364408	0.00552134
Fatty acid biosynthesis	0.524488	Higher	1	0.679649
Fatty acid elongation	0.115134	Higher	1	0.226529
Fatty acid degradation	2.75543e-06	Higher	0.000856939	3.0605e-05
Steroid biosynthesis	0.168176	Higher	1	0.295496
Primary bile acid biosynthesis	0.531306	Higher	1	0.685627
Ubiquinone and other terpenoid-quinone biosynthesis	0.509498	Lower	1	0.668582
Steroid hormone biosynthesis	0.00302036	Higher	0.939332	0.0115967
Oxidative phosphorylation	2.94235e-21	Lower	9.15072e-19	1.52512e-19
Arginine biosynthesis	0.00292266	Higher	0.908946	0.0115056
Purine metabolism	9.26765e-06	Higher	0.00288224	8.73406e-05
Pyrimidine metabolism	0.0026549	Higher	0.825673	0.011009
Alanine, aspartate and glutamate metabolism	0.000897268	Higher	0.27905	0.00450081
Glycine, serine and threonine metabolism	0.00109353	Higher	0.340089	0.00524849
Cysteine and methionine metabolism	0.00497655	Higher	1	0.0184251
Valine, leucine and isoleucine degradation	0.000329461	Higher	0.102462	0.00209107
Lysine degradation	0.0216829	Higher	1	0.0636167
Arginine and proline metabolism	2.49965e-05	Higher	0.00777392	0.000215942
Histidine metabolism	2.43342e-05	Higher	0.00756794	0.000215942
Tyrosine metabolism	0.049338	Higher	1	0.118947
Phenylalanine metabolism	0.201927	Higher	1	0.335826
Tryptophan metabolism	0.000234866	Higher	0.0730432	0.00166007
beta-Alanine metabolism	0.000253109	Higher	0.0787169	0.00167483
Selenocompound metabolism	0.118143	Higher	1	0.229641
Glutathione metabolism	3.85985e-06	Higher	0.00120041	4.12203e-05
Starch and sucrose metabolism	0.0028097	Higher	0.873818	0.0114976
N-Glycan biosynthesis	0.709359	Lower	1	0.811855
Other glycan degradation	0.0539419	Higher	1	0.126135
Mucin type O-glycan biosynthesis	0.00573379	Higher	1	0.0209789
Various types of N-glycan biosynthesis	0.740535	Lower	1	0.834443
Other types of O-glycan biosynthesis	0.00154617	Higher	0.48086	0.00707147
Amino sugar and nucleotide sugar metabolism	5.29475e-05	Higher	0.0164667	0.000433334
Glycosaminoglycan degradation	0.0780103	Higher	1	0.170854
Glycerolipid metabolism	0.00127087	Higher	0.39524	0.00589911
Inositol phosphate metabolism	0.00940244	Higher	1	0.0307806
Glycosylphosphatidylinositol (GPI)-anchor biosynthesis	0.141755	Lower	1	0.257811
Glycerophospholipid metabolism	0.0299558	Higher	1	0.0817216
Ether lipid metabolism	0.091685	Higher	1	0.190094
Arachidonic acid metabolism	0.00639431	Higher	1	0.0229117
alpha-Linolenic acid metabolism	0.0354618	Higher	1	0.0947346
Sphingolipid metabolism	0.0466321	Higher	1	0.11591
Glycosphingolipid biosynthesis - globo and isoglobo series	0.141539	Higher	1	0.257811
Glycosphingolipid biosynthesis - ganglio series	0.129044	Higher	1	0.243228
Pyruvate metabolism	0.000604919	Higher	0.18813	0.00335946
Glyoxylate and dicarboxylate metabolism	0.0576826	Higher	1	0.132884
Propanoate metabolism	0.170764	Higher	1	0.296691
Butanoate metabolism	0.00861471	Higher	1	0.0290632
One carbon pool by folate	0.264789	Higher	1	0.413816
Thiamine metabolism	0.762408	Higher	1	0.845042
Riboflavin metabolism	0.146295	Higher	1	0.262993
Vitamin B6 metabolism	0.226432	Higher	1	0.370633
Nicotinate and nicotinamide metabolism	0.00104366	Higher	0.324577	0.00515202
Pantothenate and CoA biosynthesis	0.00263387	Higher	0.819133	0.011009
Folate biosynthesis	0.000370507	Higher	0.115228	0.00230455
Retinol metabolism	0.0117311	Higher	1	0.0380039
Porphyrin metabolism	0.0477058	Higher	1	0.11591
Terpenoid backbone biosynthesis	0.0967795	Higher	1	0.198016
Nitrogen metabolism	0.0204049	Higher	1	0.0616108
Sulfur metabolism	0.00241009	Higher	0.749539	0.0104103
Aminoacyl-tRNA biosynthesis	0.511795	Lower	1	0.668774
Metabolism of xenobiotics by cytochrome P450	1.80561e-06	Higher	0.000561545	2.0798e-05
Drug metabolism - cytochrome P450	0.000133158	Higher	0.0414121	0.00101005
Drug metabolism - other enzymes	0.00048263	Higher	0.150098	0.0028865
Biosynthesis of unsaturated fatty acids	0.0502393	Higher	1	0.120188
ABC transporters	0.0518004	Higher	1	0.122977
Ribosome biogenesis in eukaryotes	3.77934e-12	Lower	1.17538e-09	8.39554e-11
Ribosome	7.36437e-57	Lower	2.29032e-54	2.29032e-54
Nucleocytoplasmic transport	2.43546e-13	Lower	7.57429e-11	5.82637e-12
mRNA surveillance pathway	1.41267e-09	Lower	4.3934e-07	2.44078e-08
RNA degradation	5.79354e-05	Lower	0.0180179	0.000461997
RNA polymerase	1.18681e-07	Lower	3.69097e-05	1.67771e-06
Basal transcription factors	0.0004163	Lower	0.129469	0.00253861
DNA replication	0.00286142	Lower	0.889902	0.0115056
Spliceosome	2.4041e-36	Lower	7.47675e-34	3.73837e-34
Proteasome	5.05882e-09	Lower	1.57329e-06	8.28048e-08
Protein export	0.000565464	Lower	0.175859	0.00319744
Viral life cycle - HIV-1	0.143312	Lower	1	0.259128
PPAR signaling pathway	1.16088e-06	Higher	0.000361034	1.47157e-05
Base excision repair	0.938454	Higher	1	0.964383
Nucleotide excision repair	0.00249698	Lower	0.77656	0.0106378
Mismatch repair	0.0213435	Lower	1	0.0636167
Homologous recombination	0.0138847	Lower	1	0.0440628
Non-homologous end-joining	0.0866784	Lower	1	0.182142
Fanconi anemia pathway	0.0778679	Lower	1	0.170854
MAPK signaling pathway	0.0275472	Higher	1	0.0764926
ErbB signaling pathway	0.623905	Lower	1	0.766934
Ras signaling pathway	0.580375	Higher	1	0.727809
Rap1 signaling pathway	0.00661251	Higher	1	0.0231066
Calcium signaling pathway	0.000260107	Higher	0.0808932	0.00168528
cGMP-PKG signaling pathway	0.651933	Higher	1	0.791997
cAMP signaling pathway	0.81504	Lower	1	0.883197
Chemokine signaling pathway	0.302574	Higher	1	0.468161
NF-kappa B signaling pathway	0.125808	Higher	1	0.240376
HIF-1 signaling pathway	0.0801753	Higher	1	0.172667
FoxO signaling pathway	0.997813	Lower	1	0.997813
Phosphatidylinositol signaling system	0.00203072	Higher	0.631554	0.00889513
Sphingolipid signaling pathway	0.959764	Lower	1	0.97227
Phospholipase D signaling pathway	0.359155	Higher	1	0.52195
Cell cycle	0.000250548	Lower	0.0779203	0.00167483
Oocyte meiosis	0.0237811	Lower	1	0.0672355
p53 signaling pathway	0.00648304	Higher	1	0.0229117
Ubiquitin mediated proteolysis	0.00869093	Lower	1	0.0290632
Sulfur relay system	0.249861	Higher	1	0.396463
SNARE interactions in vesicular transport	0.833444	Lower	1	0.886477
Autophagy - other	0.104337	Lower	1	0.210706
Mitophagy - animal	0.423476	Lower	1	0.593248
Autophagy - animal	0.970975	Lower	1	0.97726
Protein processing in endoplasmic reticulum	0.802807	Higher	1	0.876046
Lysosome	5.03238e-05	Higher	0.0156507	0.000422992
Endocytosis	0.201045	Higher	1	0.335826
Phagosome	0.0814923	Higher	1	0.17359
Peroxisome	0.00109695	Higher	0.341152	0.00524849
mTOR signaling pathway	0.00758458	Lower	1	0.0259209
PI3K-Akt signaling pathway	0.00745341	Higher	1	0.0257557
AMPK signaling pathway	0.351435	Lower	1	0.52195
Apoptosis	0.201369	Higher	1	0.335826
Longevity regulating pathway	0.606945	Lower	1	0.750098
Longevity regulating pathway - multiple species	0.435741	Lower	1	0.604979
Apoptosis - multiple species	0.701604	Lower	1	0.811855
Ferroptosis	0.0230581	Higher	1	0.0664665
Necroptosis	0.0956132	Higher	1	0.196925
Cellular senescence	0.715268	Lower	1	0.811855
Cardiac muscle contraction	0.00174766	Lower	0.543524	0.00776462
Adrenergic signaling in cardiomyocytes	0.59325	Lower	1	0.738003
Vascular smooth muscle contraction	0.698594	Lower	1	0.811855
Wnt signaling pathway	0.699975	Lower	1	0.811855
Notch signaling pathway	0.471226	Higher	1	0.639962
Hedgehog signaling pathway	0.352034	Lower	1	0.52195
TGF-beta signaling pathway	0.830679	Lower	1	0.886477
Axon guidance	1.2177e-05	Higher	0.00378704	0.000111384
VEGF signaling pathway	0.352998	Higher	1	0.52195
Apelin signaling pathway	0.644895	Lower	1	0.786519
Osteoclast differentiation	0.47911	Higher	1	0.64784
Hippo signaling pathway	0.158375	Higher	1	0.283072
Hippo signaling pathway - multiple species	0.29342	Higher	1	0.456267
Focal adhesion	6.75905e-07	Higher	0.000210206	9.13941e-06
ECM-receptor interaction	6.61389e-12	Higher	2.05692e-09	1.37128e-10
Cell adhesion molecules	2.50068e-11	Higher	7.77711e-09	4.86069e-10
Adherens junction	0.0126932	Higher	1	0.0406966
Tight junction	0.00895738	Higher	1	0.0296356
Gap junction	0.856653	Lower	1	0.903116
Signaling pathways regulating pluripotency of stem cells	0.7338	Lower	1	0.829861
Complement and coagulation cascades	0.00464547	Higher	1	0.0174065
Platelet activation	0.0533401	Higher	1	0.125673
Antigen processing and presentation	0.023349	Higher	1	0.0666195
Neutrophil extracellular trap formation	0.417929	Higher	1	0.592631
Renin-angiotensin system	0.128736	Higher	1	0.243228
Toll-like receptor signaling pathway	0.470561	Lower	1	0.639962
NOD-like receptor signaling pathway	0.0188407	Higher	1	0.0591866
RIG-I-like receptor signaling pathway	0.709468	Lower	1	0.811855
Cytosolic DNA-sensing pathway	0.433329	Lower	1	0.604328
C-type lectin receptor signaling pathway	0.0645205	Higher	1	0.147543
JAK-STAT signaling pathway	0.369722	Higher	1	0.534807
Hematopoietic cell lineage	5.46575e-06	Higher	0.00169985	5.48339e-05
Natural killer cell mediated cytotoxicity	0.106424	Higher	1	0.212165
IL-17 signaling pathway	0.359082	Lower	1	0.52195
Th1 and Th2 cell differentiation	0.216543	Higher	1	0.358217
Th17 cell differentiation	0.323651	Higher	1	0.493409
T cell receptor signaling pathway	0.501022	Lower	1	0.660246
B cell receptor signaling pathway	0.906716	Lower	1	0.943106
Fc epsilon RI signaling pathway	0.560301	Lower	1	0.71124
Fc gamma R-mediated phagocytosis	0.10015	Higher	1	0.203572
TNF signaling pathway	0.955968	Lower	1	0.97227
Leukocyte transendothelial migration	0.000727592	Higher	0.226281	0.00383909
Circadian rhythm	0.00401891	Lower	1	0.0152424
Circadian entrainment	0.376129	Higher	1	0.541556
Thermogenesis	9.79146e-18	Lower	3.04514e-15	3.04514e-16
Long-term potentiation	0.957737	Lower	1	0.97227
Synaptic vesicle cycle	0.246339	Lower	1	0.39288
Neurotrophin signaling pathway	0.828653	Lower	1	0.886477
Retrograde endocannabinoid signaling	1.23522e-08	Lower	3.84155e-06	1.92077e-07
Glutamatergic synapse	0.189633	Higher	1	0.320521
Cholinergic synapse	0.88885	Higher	1	0.927626
Serotonergic synapse	0.555651	Higher	1	0.710797
GABAergic synapse	0.134317	Higher	1	0.251244
Dopaminergic synapse	0.794874	Lower	1	0.870618
Long-term depression	0.832957	Lower	1	0.886477
Olfactory transduction	0.218702	Higher	1	0.359874
Taste transduction	0.313617	Higher	1	0.480468
Inflammatory mediator regulation of TRP channels	0.0230816	Higher	1	0.0664665
Regulation of actin cytoskeleton	0.000728316	Higher	0.226506	0.00383909
Insulin signaling pathway	0.500249	Lower	1	0.660246
Insulin secretion	0.354529	Higher	1	0.52195
GnRH signaling pathway	0.105674	Higher	1	0.212029
Ovarian steroidogenesis	0.0473909	Higher	1	0.11591
Progesterone-mediated oocyte maturation	0.026385	Lower	1	0.0739257
Estrogen signaling pathway	0.705719	Higher	1	0.811855
Melanogenesis	0.953029	Lower	1	0.97227
Prolactin signaling pathway	0.708184	Lower	1	0.811855
Thyroid hormone synthesis	0.0747342	Higher	1	0.166017
Thyroid hormone signaling pathway	0.409408	Lower	1	0.584064
Adipocytokine signaling pathway	0.453427	Higher	1	0.623964
Oxytocin signaling pathway	0.795034	Lower	1	0.870618
Glucagon signaling pathway	0.639774	Higher	1	0.783345
Regulation of lipolysis in adipocytes	0.568727	Higher	1	0.719001
Renin secretion	0.349077	Higher	1	0.52195
Aldosterone synthesis and secretion	0.055134	Higher	1	0.12796
Relaxin signaling pathway	0.877833	Lower	1	0.922318
Cortisol synthesis and secretion	0.582795	Higher	1	0.727909
Parathyroid hormone synthesis, secretion and action	0.486575	Higher	1	0.655086
GnRH secretion	0.687331	Higher	1	0.811855
Type II diabetes mellitus	0.461613	Higher	1	0.63243
Insulin resistance	0.136108	Higher	1	0.251962
Non-alcoholic fatty liver disease	2.40305e-16	Lower	7.47347e-14	6.2279e-15
AGE-RAGE signaling pathway in diabetic complications	0.0452148	Higher	1	0.113402
Cushing syndrome	0.557667	Higher	1	0.710797
Growth hormone synthesis, secretion and action	0.705455	Lower	1	0.811855
Alcoholic liver disease	0.336894	Higher	1	0.511093
Type I diabetes mellitus	0.0746198	Higher	1	0.166017
Aldosterone-regulated sodium reabsorption	0.18873	Higher	1	0.320521
Endocrine and other factor-regulated calcium reabsorption	0.692278	Higher	1	0.811855
Vasopressin-regulated water reabsorption	0.125985	Lower	1	0.240376
Proximal tubule bicarbonate reclamation	0.170535	Higher	1	0.296691
Collecting duct acid secretion	0.45042	Lower	1	0.622581
Salivary secretion	0.0900718	Higher	1	0.188002
Gastric acid secretion	0.0356397	Higher	1	0.0947346
Pancreatic secretion	0.112032	Higher	1	0.221922
Carbohydrate digestion and absorption	0.693902	Higher	1	0.811855
Protein digestion and absorption	0.00174095	Higher	0.541435	0.00776462
Fat digestion and absorption	0.134912	Higher	1	0.251244
Bile secretion	0.0378037	Higher	1	0.098798
Mineral absorption	0.161264	Higher	1	0.28659
Cholesterol metabolism	0.000855569	Higher	0.266082	0.004362
Alzheimer disease	8.52133e-19	Lower	2.65013e-16	2.94459e-17
Parkinson disease	4.10415e-21	Lower	1.27639e-18	1.82342e-19
Amyotrophic lateral sclerosis	2.1751e-33	Lower	6.76455e-31	2.25485e-31
Huntington disease	1.14084e-30	Lower	3.54801e-28	8.87002e-29
Spinocerebellar ataxia	1.18293e-06	Lower	0.000367891	1.47157e-05
Prion disease	4.007e-22	Lower	1.24618e-19	2.49236e-20
Pathways of neurodegeneration - multiple diseases	2.59009e-17	Lower	8.05517e-15	7.32288e-16
Cocaine addiction	0.818211	Lower	1	0.883554
Amphetamine addiction	0.848695	Lower	1	0.897769
Morphine addiction	0.607796	Higher	1	0.750098
Alcoholism	0.0473425	Lower	1	0.11591
Bacterial invasion of epithelial cells	0.685017	Higher	1	0.811855
Vibrio cholerae infection	0.684232	Lower	1	0.811855
Epithelial cell signaling in Helicobacter pylori infection	0.757339	Lower	1	0.845042
Pathogenic Escherichia coli infection	0.166943	Higher	1	0.294996
Shigellosis	0.763527	Higher	1	0.845042
Salmonella infection	0.176155	Lower	1	0.304356
Pertussis	0.0805037	Higher	1	0.172667
Legionellosis	0.115814	Higher	1	0.226529
Yersinia infection	0.350964	Higher	1	0.52195
Leishmaniasis	0.0849946	Higher	1	0.179819
Chagas disease	0.884545	Higher	1	0.926241
African trypanosomiasis	0.00289097	Higher	0.89909	0.0115056
Malaria	0.00053576	Higher	0.166621	0.0031438
Toxoplasmosis	0.020171	Higher	1	0.0615016
Amoebiasis	6.34153e-06	Higher	0.00197221	6.16317e-05
Staphylococcus aureus infection	0.179926	Higher	1	0.309154
Tuberculosis	0.0676762	Higher	1	0.152517
Hepatitis C	0.420107	Higher	1	0.592631
Hepatitis B	0.781579	Lower	1	0.861954
Measles	0.309964	Higher	1	0.477221
Human cytomegalovirus infection	0.244809	Higher	1	0.392452
Influenza A	0.675007	Lower	1	0.811855
Human papillomavirus infection	0.0216472	Higher	1	0.0636167
Human T-cell leukemia virus 1 infection	0.514306	Lower	1	0.669243
Kaposi sarcoma-associated herpesvirus infection	0.664579	Lower	1	0.804218
Herpes simplex virus 1 infection	0.920466	Higher	1	0.954217
Epstein-Barr virus infection	0.749115	Higher	1	0.841064
Human immunodeficiency virus 1 infection	0.239471	Higher	1	0.387894
Coronavirus disease - COVID-19	2.40069e-19	Lower	7.46614e-17	9.33267e-18
Pathways in cancer	0.000248845	Higher	0.0773908	0.00167483
Transcriptional misregulation in cancer	0.555	Higher	1	0.710797
Viral carcinogenesis	0.577748	Lower	1	0.727448
Chemical carcinogenesis - DNA adducts	0.000803543	Higher	0.249902	0.00416503
Proteoglycans in cancer	1.33988e-06	Higher	0.000416704	1.60271e-05
MicroRNAs in cancer	0.000551918	Higher	0.171646	0.00317864
Chemical carcinogenesis - receptor activation	0.122056	Higher	1	0.235773
Chemical carcinogenesis - reactive oxygen species	3.33427e-08	Lower	1.03696e-05	4.93789e-07
Colorectal cancer	0.50087	Lower	1	0.660246
Renal cell carcinoma	0.0796226	Lower	1	0.172667
Pancreatic cancer	0.42113	Higher	1	0.592631
Endometrial cancer	0.761779	Lower	1	0.845042
Glioma	0.26476	Higher	1	0.413816
Prostate cancer	0.489848	Lower	1	0.656649
Thyroid cancer	0.406755	Lower	1	0.582953
Basal cell carcinoma	0.358172	Higher	1	0.52195
Melanoma	0.71424	Lower	1	0.811855
Bladder cancer	0.2424	Lower	1	0.390604
Chronic myeloid leukemia	0.835169	Lower	1	0.886477
Acute myeloid leukemia	0.183926	Lower	1	0.314291
Small cell lung cancer	0.000180371	Higher	0.0560954	0.0013356
Non-small cell lung cancer	0.238834	Higher	1	0.387894
Breast cancer	0.939576	Lower	1	0.964383
Hepatocellular carcinoma	0.499122	Higher	1	0.660246
Gastric cancer	0.981278	Lower	1	0.984444
Central carbon metabolism in cancer	0.0668677	Higher	1	0.151795
Choline metabolism in cancer	0.931365	Lower	1	0.962308
PD-L1 expression and PD-1 checkpoint pathway in cancer	0.710849	Lower	1	0.811855
Autoimmune thyroid disease	0.0446932	Higher	1	0.113005
Inflammatory bowel disease	0.0191554	Higher	1	0.0595536
Systemic lupus erythematosus	0.966647	Higher	1	0.976062
Rheumatoid arthritis	0.813209	Lower	1	0.883197
Allograft rejection	0.0446932	Higher	1	0.113005
Graft-versus-host disease	0.0446932	Higher	1	0.113005
Primary immunodeficiency	0.138276	Higher	1	0.254461
Hypertrophic cardiomyopathy	0.000186011	Higher	0.0578494	0.00134533
Arrhythmogenic right ventricular cardiomyopathy	3.97624e-06	Higher	0.00123661	4.12203e-05
Dilated cardiomyopathy	7.4357e-05	Higher	0.023125	0.000578125
Diabetic cardiomyopathy	3.64869e-10	Lower	1.13474e-07	6.67496e-09
Viral myocarditis	0.0365816	Higher	1	0.0964143
Lipid and atherosclerosis	0.0385731	Higher	1	0.0999687
Fluid shear stress and atherosclerosis	0.00647356	Higher	1	0.0229117

## Sheet: B. Residuals KEGG pathways
Pathway	pvalue (after)	padjust (after)	FDR (after)
Glycolysis / Gluconeogenesis	0.833283	1	0.928857
Citrate cycle (TCA cycle)	8.71577e-05	0.027106	0.0013553
Pentose phosphate pathway	0.923632	1	0.968652
Pentose and glucuronate interconversions	0.66986	1	0.833306
Fructose and mannose metabolism	0.528464	1	0.785655
Galactose metabolism	0.200952	1	0.533754
Ascorbate and aldarate metabolism	0.793332	1	0.913801
Fatty acid biosynthesis	0.28732	1	0.620531
Fatty acid elongation	0.7651	1	0.909858
Fatty acid degradation	0.939706	1	0.974161
Steroid biosynthesis	0.543048	1	0.785655
Primary bile acid biosynthesis	0.44143	1	0.722552
Ubiquinone and other terpenoid-quinone biosynthesis	0.412046	1	0.694235
Steroid hormone biosynthesis	0.03222	1	0.189064
Oxidative phosphorylation	2.88823e-26	8.98239e-24	4.4912e-24
Arginine biosynthesis	0.426789	1	0.71361
Purine metabolism	0.00412383	1	0.0377209
Pyrimidine metabolism	0.0112713	1	0.0854971
Alanine, aspartate and glutamate metabolism	0.189619	1	0.521872
Glycine, serine and threonine metabolism	0.207707	1	0.536562
Cysteine and methionine metabolism	0.131661	1	0.426526
Valine, leucine and isoleucine degradation	0.283831	1	0.620531
Lysine degradation	0.864907	1	0.94051
Arginine and proline metabolism	0.326794	1	0.67168
Histidine metabolism	0.0935066	1	0.342883
Tyrosine metabolism	0.476146	1	0.758703
Phenylalanine metabolism	0.282721	1	0.620531
Tryptophan metabolism	0.531432	1	0.785655
beta-Alanine metabolism	0.586253	1	0.799909
Selenocompound metabolism	0.208759	1	0.536562
Glutathione metabolism	0.197256	1	0.52896
Starch and sucrose metabolism	0.478153	1	0.758703
N-Glycan biosynthesis	0.650454	1	0.830401
Other glycan degradation	0.353119	1	0.689671
Mucin type O-glycan biosynthesis	0.220562	1	0.553183
Various types of N-glycan biosynthesis	0.799723	1	0.91439
Other types of O-glycan biosynthesis	0.0545149	1	0.255622
Amino sugar and nucleotide sugar metabolism	0.183852	1	0.5198
Glycosaminoglycan degradation	0.476114	1	0.758703
Glycerolipid metabolism	0.27035	1	0.618227
Inositol phosphate metabolism	0.0600143	1	0.262074
Glycosylphosphatidylinositol (GPI)-anchor biosynthesis	0.122069	1	0.410367
Glycerophospholipid metabolism	0.0602408	1	0.262074
Ether lipid metabolism	0.170387	1	0.504671
Arachidonic acid metabolism	0.0136877	1	0.100204
alpha-Linolenic acid metabolism	0.159427	1	0.481376
Sphingolipid metabolism	0.716235	1	0.865088
Glycosphingolipid biosynthesis - globo and isoglobo series	0.507763	1	0.777902
Glycosphingolipid biosynthesis - ganglio series	0.329166	1	0.67168
Pyruvate metabolism	0.667007	1	0.833089
Glyoxylate and dicarboxylate metabolism	0.850767	1	0.93754
Propanoate metabolism	0.267921	1	0.61721
Butanoate metabolism	0.611129	1	0.80877
One carbon pool by folate	0.502364	1	0.77729
Thiamine metabolism	0.619945	1	0.816961
Riboflavin metabolism	0.412969	1	0.694235
Vitamin B6 metabolism	0.117858	1	0.410367
Nicotinate and nicotinamide metabolism	0.0173741	1	0.120075
Pantothenate and CoA biosynthesis	0.546349	1	0.785655
Folate biosynthesis	0.0589257	1	0.262074
Retinol metabolism	0.273174	1	0.620124
Porphyrin metabolism	0.564559	1	0.790891
Terpenoid backbone biosynthesis	0.0339827	1	0.19401
Nitrogen metabolism	0.570189	1	0.795197
Sulfur metabolism	0.390435	1	0.693859
Aminoacyl-tRNA biosynthesis	0.0716857	1	0.297257
Metabolism of xenobiotics by cytochrome P450	0.0937139	1	0.342883
Drug metabolism - cytochrome P450	0.446697	1	0.723556
Drug metabolism - other enzymes	0.0455398	1	0.231703
Biosynthesis of unsaturated fatty acids	0.32313	1	0.67168
ABC transporters	0.441042	1	0.722552
Ribosome biogenesis in eukaryotes	1.44434e-07	4.49189e-05	2.80743e-06
Ribosome	9.28225e-47	2.88678e-44	2.88678e-44
Nucleocytoplasmic transport	0.00160274	0.498451	0.0188426
mRNA surveillance pathway	0.008475	1	0.0699804
RNA degradation	0.0011147	0.346673	0.0144447
RNA polymerase	9.05425e-06	0.00281587	0.000148204
Basal transcription factors	0.00974587	1	0.0777171
DNA replication	0.044094	1	0.228554
Spliceosome	1.89484e-16	5.89297e-14	7.36621e-15
Proteasome	7.54861e-06	0.00234762	0.000130423
Protein export	0.00248614	0.773189	0.025773
Viral life cycle - HIV-1	0.924235	1	0.968652
PPAR signaling pathway	0.0258535	1	0.164091
Base excision repair	0.920716	1	0.968652
Nucleotide excision repair	0.0469452	1	0.231745
Mismatch repair	0.0817419	1	0.321794
Homologous recombination	0.0491675	1	0.238923
Non-homologous end-joining	0.202518	1	0.533754
Fanconi anemia pathway	0.966289	1	0.988539
MAPK signaling pathway	0.0191143	1	0.127932
ErbB signaling pathway	0.332262	1	0.67168
Ras signaling pathway	0.142773	1	0.454389
Rap1 signaling pathway	0.598119	1	0.804368
Calcium signaling pathway	0.246909	1	0.591524
cGMP-PKG signaling pathway	0.357359	1	0.689671
cAMP signaling pathway	0.998857	1	0.998857
Chemokine signaling pathway	0.696367	1	0.856009
NF-kappa B signaling pathway	0.0202479	1	0.13119
HIF-1 signaling pathway	0.0343105	1	0.19401
FoxO signaling pathway	0.116119	1	0.410367
Phosphatidylinositol signaling system	0.00266447	0.828649	0.0261914
Sphingolipid signaling pathway	0.809325	1	0.918089
Phospholipase D signaling pathway	0.2253	1	0.560546
Cell cycle	0.00219556	0.682819	0.0240835
Oocyte meiosis	0.0438286	1	0.228554
p53 signaling pathway	0.00110993	0.345189	0.0144447
Ubiquitin mediated proteolysis	0.492585	1	0.769818
Sulfur relay system	0.815567	1	0.918991
SNARE interactions in vesicular transport	0.786983	1	0.909858
Autophagy - other	0.706284	1	0.861389
Mitophagy - animal	0.88627	1	0.952753
Autophagy - animal	0.219873	1	0.553183
Protein processing in endoplasmic reticulum	0.517397	1	0.781119
Lysosome	0.839728	1	0.929379
Endocytosis	0.949771	1	0.979621
Phagosome	0.0275137	1	0.171135
Peroxisome	0.882133	1	0.952753
mTOR signaling pathway	0.540602	1	0.785655
PI3K-Akt signaling pathway	0.372156	1	0.693859
AMPK signaling pathway	0.767859	1	0.909858
Apoptosis	0.561921	1	0.790758
Longevity regulating pathway	0.0839896	1	0.323552
Longevity regulating pathway - multiple species	0.675774	1	0.837314
Apoptosis - multiple species	0.575606	1	0.799167
Ferroptosis	0.916711	1	0.968652
Necroptosis	0.665337	1	0.833089
Cellular senescence	0.705357	1	0.861389
Cardiac muscle contraction	1.76044e-07	5.47498e-05	3.22058e-06
Adrenergic signaling in cardiomyocytes	0.488304	1	0.766983
Vascular smooth muscle contraction	0.861952	1	0.94051
Wnt signaling pathway	0.356816	1	0.689671
Notch signaling pathway	0.0461915	1	0.231703
Hedgehog signaling pathway	0.364552	1	0.689671
TGF-beta signaling pathway	0.354402	1	0.689671
Axon guidance	0.00592649	1	0.0526611
VEGF signaling pathway	0.727442	1	0.870133
Apelin signaling pathway	0.0581496	1	0.262074
Osteoclast differentiation	0.0896516	1	0.34002
Hippo signaling pathway	0.495805	1	0.770976
Hippo signaling pathway - multiple species	0.717662	1	0.865088
Focal adhesion	0.514628	1	0.780729
ECM-receptor interaction	0.432924	1	0.716167
Cell adhesion molecules	0.0316572	1	0.189064
Adherens junction	0.582536	1	0.799909
Tight junction	0.992931	1	0.998857
Gap junction	0.637805	1	0.823702
Signaling pathways regulating pluripotency of stem cells	0.25831	1	0.604175
Complement and coagulation cascades	0.970367	1	0.989456
Platelet activation	0.715954	1	0.865088
Antigen processing and presentation	0.661179	1	0.832497
Neutrophil extracellular trap formation	0.9369	1	0.974161
Renin-angiotensin system	0.365902	1	0.689671
Toll-like receptor signaling pathway	0.102316	1	0.370005
NOD-like receptor signaling pathway	0.0606732	1	0.262074
RIG-I-like receptor signaling pathway	0.00087674	0.272666	0.0123939
Cytosolic DNA-sensing pathway	0.638303	1	0.823702
C-type lectin receptor signaling pathway	0.0795685	1	0.317888
JAK-STAT signaling pathway	0.010077	1	0.0783486
Hematopoietic cell lineage	0.403911	1	0.694235
Natural killer cell mediated cytotoxicity	0.39317	1	0.694235
IL-17 signaling pathway	0.144475	1	0.454389
Th1 and Th2 cell differentiation	0.127381	1	0.42144
Th17 cell differentiation	0.283419	1	0.620531
T cell receptor signaling pathway	0.354956	1	0.689671
B cell receptor signaling pathway	0.309588	1	0.659464
Fc epsilon RI signaling pathway	0.506384	1	0.777902
Fc gamma R-mediated phagocytosis	0.630775	1	0.823702
TNF signaling pathway	0.17281	1	0.506314
Leukocyte transendothelial migration	0.887535	1	0.952753
Circadian rhythm	0.00855066	1	0.0699804
Circadian entrainment	0.786236	1	0.909858
Thermogenesis	1.83226e-19	5.69833e-17	8.14047e-18
Long-term potentiation	0.384124	1	0.693859
Synaptic vesicle cycle	0.00224573	0.698422	0.0240835
Neurotrophin signaling pathway	0.229371	1	0.566147
Retrograde endocannabinoid signaling	3.78313e-10	1.17655e-07	8.40396e-09
Glutamatergic synapse	0.431194	1	0.716167
Cholinergic synapse	0.596434	1	0.804368
Serotonergic synapse	0.362365	1	0.689671
GABAergic synapse	0.395187	1	0.694235
Dopaminergic synapse	0.783603	1	0.909858
Long-term depression	0.928162	1	0.968652
Olfactory transduction	0.890029	1	0.952753
Taste transduction	0.607432	1	0.807314
Inflammatory mediator regulation of TRP channels	0.0936746	1	0.342883
Regulation of actin cytoskeleton	0.996792	1	0.998857
Insulin signaling pathway	0.780019	1	0.909858
Insulin secretion	0.588628	1	0.799909
GnRH signaling pathway	0.211612	1	0.539437
Ovarian steroidogenesis	0.33692	1	0.67168
Progesterone-mediated oocyte maturation	0.0735322	1	0.300902
Estrogen signaling pathway	0.783442	1	0.909858
Melanogenesis	0.458165	1	0.738286
Prolactin signaling pathway	0.547333	1	0.785655
Thyroid hormone synthesis	0.775045	1	0.909858
Thyroid hormone signaling pathway	0.180033	1	0.513673
Adipocytokine signaling pathway	0.168233	1	0.503082
Oxytocin signaling pathway	0.974117	1	0.990033
Glucagon signaling pathway	0.808466	1	0.918089
Regulation of lipolysis in adipocytes	0.927409	1	0.968652
Renin secretion	0.379138	1	0.693859
Aldosterone synthesis and secretion	0.78487	1	0.909858
Relaxin signaling pathway	0.589	1	0.799909
Cortisol synthesis and secretion	0.724222	1	0.869626
Parathyroid hormone synthesis, secretion and action	0.63617	1	0.823702
GnRH secretion	0.510757	1	0.778654
Type II diabetes mellitus	0.951272	1	0.979621
Insulin resistance	0.0367316	1	0.203992
Non-alcoholic fatty liver disease	1.35745e-12	4.22168e-10	3.51806e-11
AGE-RAGE signaling pathway in diabetic complications	0.301303	1	0.646243
Cushing syndrome	0.545475	1	0.785655
Growth hormone synthesis, secretion and action	0.853131	1	0.93754
Alcoholic liver disease	0.121999	1	0.410367
Type I diabetes mellitus	0.285994	1	0.620531
Aldosterone-regulated sodium reabsorption	0.530533	1	0.785655
Endocrine and other factor-regulated calcium reabsorption	0.0655507	1	0.279264
Vasopressin-regulated water reabsorption	0.54513	1	0.785655
Proximal tubule bicarbonate reclamation	0.862771	1	0.94051
Collecting duct acid secretion	0.00640468	1	0.0553293
Salivary secretion	0.334883	1	0.67168
Gastric acid secretion	0.389668	1	0.693859
Pancreatic secretion	0.241527	1	0.586836
Carbohydrate digestion and absorption	0.279642	1	0.620531
Protein digestion and absorption	0.603707	1	0.805807
Fat digestion and absorption	0.177871	1	0.512203
Bile secretion	0.375421	1	0.693859
Mineral absorption	0.55834	1	0.790758
Cholesterol metabolism	0.914834	1	0.968652
Alzheimer disease	2.73947e-15	8.51976e-13	9.4664e-14
Parkinson disease	1.35011e-22	4.19885e-20	9.33998e-21
Amyotrophic lateral sclerosis	1.5016e-22	4.66999e-20	9.33998e-21
Huntington disease	8.00854e-26	2.49065e-23	8.30218e-24
Spinocerebellar ataxia	0.000528057	0.164226	0.00782027
Prion disease	4.12715e-20	1.28354e-17	2.13924e-18
Pathways of neurodegeneration - multiple diseases	3.68542e-13	1.14617e-10	1.04197e-11
Cocaine addiction	0.585742	1	0.799909
Amphetamine addiction	0.891482	1	0.952753
Morphine addiction	0.0842692	1	0.323552
Alcoholism	0.0797276	1	0.317888
Bacterial invasion of epithelial cells	0.00269494	0.838126	0.0261914
Vibrio cholerae infection	0.0038305	1	0.0360996
Epithelial cell signaling in Helicobacter pylori infection	0.398387	1	0.694235
Pathogenic Escherichia coli infection	0.560164	1	0.790758
Shigellosis	0.281343	1	0.620531
Salmonella infection	0.197297	1	0.52896
Pertussis	0.249163	1	0.591524
Legionellosis	0.193505	1	0.527896
Yersinia infection	0.651785	1	0.830401
Leishmaniasis	0.335114	1	0.67168
Chagas disease	0.331377	1	0.67168
African trypanosomiasis	0.0164856	1	0.116523
Malaria	0.444386	1	0.723556
Toxoplasmosis	0.404799	1	0.694235
Amoebiasis	0.247677	1	0.591524
Staphylococcus aureus infection	0.174198	1	0.506314
Tuberculosis	0.119583	1	0.410367
Hepatitis C	0.0193338	1	0.127932
Hepatitis B	0.0421914	1	0.226233
Measles	0.0550696	1	0.255622
Human cytomegalovirus infection	0.552523	1	0.788232
Influenza A	0.144645	1	0.454389
Human papillomavirus infection	0.828748	1	0.927837
Human T-cell leukemia virus 1 infection	0.656436	1	0.830401
Kaposi sarcoma-associated herpesvirus infection	0.388403	1	0.693859
Herpes simplex virus 1 infection	0.207477	1	0.536562
Epstein-Barr virus infection	0.985411	1	0.995009
Human immunodeficiency virus 1 infection	0.481461	1	0.760072
Coronavirus disease - COVID-19	5.93218e-15	1.84491e-12	1.84491e-13
Pathways in cancer	0.129148	1	0.42279
Transcriptional misregulation in cancer	0.0544867	1	0.255622
Viral carcinogenesis	0.26136	1	0.60659
Chemical carcinogenesis - DNA adducts	0.680927	1	0.840351
Proteoglycans in cancer	0.031244	1	0.189064
MicroRNAs in cancer	0.0138545	1	0.100204
Chemical carcinogenesis - receptor activation	0.187571	1	0.520844
Chemical carcinogenesis - reactive oxygen species	1.49719e-09	4.65625e-07	3.10417e-08
Colorectal cancer	0.811815	1	0.918089
Renal cell carcinoma	0.655234	1	0.830401
Pancreatic cancer	0.18573	1	0.520378
Endometrial cancer	0.523276	1	0.785655
Glioma	0.0698177	1	0.293423
Prostate cancer	0.258377	1	0.604175
Thyroid cancer	0.412118	1	0.694235
Basal cell carcinoma	0.122714	1	0.410367
Melanoma	0.324763	1	0.67168
Bladder cancer	0.656844	1	0.830401
Chronic myeloid leukemia	0.232045	1	0.568236
Acute myeloid leukemia	0.54819	1	0.785655
Small cell lung cancer	0.0385605	1	0.210392
Non-small cell lung cancer	0.150525	1	0.463498
Breast cancer	0.147356	1	0.458276
Hepatocellular carcinoma	0.838612	1	0.929379
Gastric cancer	0.364055	1	0.689671
Central carbon metabolism in cancer	0.798848	1	0.91439
Choline metabolism in cancer	0.118148	1	0.410367
PD-L1 expression and PD-1 checkpoint pathway in cancer	0.409379	1	0.694235
Autoimmune thyroid disease	0.384313	1	0.693859
Inflammatory bowel disease	0.41053	1	0.694235
Systemic lupus erythematosus	0.158191	1	0.481376
Rheumatoid arthritis	0.00163585	0.508751	0.0188426
Allograft rejection	0.384313	1	0.693859
Graft-versus-host disease	0.384313	1	0.693859
Primary immunodeficiency	0.637885	1	0.823702
Hypertrophic cardiomyopathy	0.984949	1	0.995009
Arrhythmogenic right ventricular cardiomyopathy	0.829385	1	0.927837
Dilated cardiomyopathy	0.959838	1	0.98518
Diabetic cardiomyopathy	6.92965e-12	2.15512e-09	1.65779e-10
Viral myocarditis	0.31607	1	0.668693
Lipid and atherosclerosis	0.00142847	0.444255	0.0177702
Fluid shear stress and atherosclerosis	0.600043	1	0.804368
