# Supplementary material for: Experimental reproducibility limits the correlation between mRNA and protein abundances in tumor proteomic profiles
Source: Cell Rep Methods. 2022 Sep 8;2(9):100288. doi: 10.1016/j.crmeth.2022.100288 (PMC9499981; doi:10.1016/j.crmeth.2022.100288)
Supplement: Table S4. KEGG pathway enrichment analysis for ovarian cancer study, related to STAR Methods and Figure S7 [file mmc5.xlsx]

## Sheet: ReadMe
Table S4. A. KEGG Pathways enriched for Ovarian mRNA-protein correlation
Table S4. B. KEGG Pathways enriched for Ovarian mRNA-protein correlation after accounting for measurement (transcriptomic and proteomic) reproducibility

## Sheet: A. mRNA-protein KEGG pathways
Pathway	pvalue (before)	Median mRNA-protein correlation	padjust (before)	FDR (before)
Glycolysis / Gluconeogenesis	4.57239e-05	Higher	0.0143573	0.000398814
Citrate cycle (TCA cycle)	0.00765502	Higher	1	0.0338546
Pentose phosphate pathway	0.000260689	Higher	0.0818563	0.00194896
Pentose and glucuronate interconversions	0.308688	Higher	1	0.470581
Fructose and mannose metabolism	0.0655363	Higher	1	0.171487
Galactose metabolism	0.0310866	Higher	1	0.101117
Ascorbate and aldarate metabolism	0.0313435	Higher	1	0.101117
Fatty acid biosynthesis	0.0876001	Higher	1	0.206815
Fatty acid elongation	0.0530106	Higher	1	0.146012
Fatty acid degradation	1.12671e-08	Higher	3.53786e-06	2.52704e-07
Steroid biosynthesis	0.00161848	Higher	0.508203	0.00907506
Primary bile acid biosynthesis	0.990361	Lower	1	0.999212
Ubiquinone and other terpenoid-quinone biosynthesis	0.321003	Lower	1	0.483986
Steroid hormone biosynthesis	0.48699	Higher	1	0.634502
Oxidative phosphorylation	8.91139e-14	Lower	2.79818e-11	4.66363e-12
Arginine biosynthesis	0.0741715	Higher	1	0.18189
Purine metabolism	4.45683e-07	Higher	0.000139945	7.3655e-06
Pyrimidine metabolism	0.000140249	Higher	0.0440383	0.00114418
Alanine, aspartate and glutamate metabolism	0.000278762	Higher	0.0875314	0.00203561
Glycine, serine and threonine metabolism	0.000346497	Higher	0.1088	0.0023939
Cysteine and methionine metabolism	7.97373e-07	Higher	0.000250375	1.13807e-05
Valine, leucine and isoleucine degradation	1.34096e-08	Higher	4.2106e-06	2.80707e-07
Lysine degradation	1.59248e-05	Higher	0.0050004	0.000151527
Arginine and proline metabolism	1.88266e-06	Higher	0.000591156	2.46315e-05
Histidine metabolism	0.00160343	Higher	0.503477	0.00907506
Tyrosine metabolism	0.02947	Higher	1	0.0995009
Phenylalanine metabolism	0.159792	Higher	1	0.30782
Tryptophan metabolism	6.02109e-07	Higher	0.000189062	9.00296e-06
beta-Alanine metabolism	0.000411568	Higher	0.129232	0.00269234
Selenocompound metabolism	0.53061	Higher	1	0.669122
Glutathione metabolism	4.41398e-08	Higher	1.38599e-05	8.66243e-07
Starch and sucrose metabolism	0.00338453	Higher	1	0.0166054
N-Glycan biosynthesis	0.344775	Lower	1	0.492088
Other glycan degradation	0.838627	Lower	1	0.923961
Mucin type O-glycan biosynthesis	0.0398774	Higher	1	0.117146
Various types of N-glycan biosynthesis	0.444713	Lower	1	0.591694
Other types of O-glycan biosynthesis	0.0318808	Higher	1	0.101117
Amino sugar and nucleotide sugar metabolism	0.159459	Higher	1	0.30782
Glycosaminoglycan degradation	0.184217	Lower	1	0.334226
Glycerolipid metabolism	0.00276323	Higher	0.867655	0.0137723
Inositol phosphate metabolism	0.0712151	Higher	1	0.177473
Glycosylphosphatidylinositol (GPI)-anchor biosynthesis	0.335022	Lower	1	0.488177
Glycerophospholipid metabolism	0.00267236	Higher	0.83912	0.0137561
Ether lipid metabolism	0.0223648	Higher	1	0.0798018
Arachidonic acid metabolism	0.0165741	Higher	1	0.0627022
alpha-Linolenic acid metabolism	0.0556366	Higher	1	0.150088
Sphingolipid metabolism	0.918224	Higher	1	0.957881
Glycosphingolipid biosynthesis - globo and isoglobo series	0.68171	Lower	1	0.795751
Glycosphingolipid biosynthesis - ganglio series	0.90433	Lower	1	0.952941
Pyruvate metabolism	1.2219e-07	Higher	3.83677e-05	2.25692e-06
Glyoxylate and dicarboxylate metabolism	0.00589812	Higher	1	0.0264573
Propanoate metabolism	0.00903375	Higher	1	0.0388575
Butanoate metabolism	1.03813e-05	Higher	0.00325972	0.000116418
One carbon pool by folate	0.00112474	Higher	0.353168	0.00666354
Thiamine metabolism	0.116526	Higher	1	0.243979
Riboflavin metabolism	0.327758	Higher	1	0.48758
Vitamin B6 metabolism	0.172858	Higher	1	0.321169
Nicotinate and nicotinamide metabolism	0.0202852	Higher	1	0.074936
Pantothenate and CoA biosynthesis	0.000187953	Higher	0.0590172	0.00143944
Folate biosynthesis	0.00385873	Higher	1	0.0183582
Retinol metabolism	0.19514	Higher	1	0.346181
Porphyrin metabolism	0.890485	Higher	1	0.951062
Terpenoid backbone biosynthesis	0.0178276	Higher	1	0.0666412
Nitrogen metabolism	0.23089	Lower	1	0.379108
Sulfur metabolism	0.0743013	Higher	1	0.18189
Aminoacyl-tRNA biosynthesis	0.0861526	Higher	1	0.204939
Metabolism of xenobiotics by cytochrome P450	0.0247033	Higher	1	0.0871554
Drug metabolism - cytochrome P450	0.0686601	Higher	1	0.175075
Drug metabolism - other enzymes	0.00167088	Higher	0.524656	0.0092045
Biosynthesis of unsaturated fatty acids	0.089371	Higher	1	0.209422
ABC transporters	0.0911357	Higher	1	0.211975
Ribosome biogenesis in eukaryotes	0.0137566	Lower	1	0.055379
Ribosome	3.09695e-42	Lower	9.72442e-40	9.72442e-40
Nucleocytoplasmic transport	0.0161661	Lower	1	0.0619045
mRNA surveillance pathway	0.000350699	Lower	0.110119	0.0023939
RNA degradation	0.0314761	Lower	1	0.101117
RNA polymerase	2.22138e-07	Lower	6.97514e-05	3.87508e-06
Basal transcription factors	0.000904049	Lower	0.283872	0.00556611
DNA replication	0.0747256	Higher	1	0.18189
Spliceosome	9.84373e-11	Lower	3.09093e-08	2.80994e-09
Proteasome	7.34165e-05	Lower	0.0230528	0.000623048
Protein export	0.00274706	Lower	0.862578	0.0137723
Viral life cycle - HIV-1	0.11655	Higher	1	0.243979
PPAR signaling pathway	0.000142111	Higher	0.0446229	0.00114418
Base excision repair	0.142592	Higher	1	0.283379
Nucleotide excision repair	0.758183	Higher	1	0.865707
Mismatch repair	0.191187	Higher	1	0.341096
Homologous recombination	0.668152	Higher	1	0.78872
Non-homologous end-joining	0.650542	Lower	1	0.782644
Fanconi anemia pathway	0.254136	Lower	1	0.411334
MAPK signaling pathway	0.378716	Higher	1	0.528519
ErbB signaling pathway	0.497459	Higher	1	0.640173
Ras signaling pathway	0.333204	Lower	1	0.488177
Rap1 signaling pathway	0.872291	Higher	1	0.947748
Calcium signaling pathway	0.22112	Higher	1	0.373289
cGMP-PKG signaling pathway	0.377595	Lower	1	0.528519
cAMP signaling pathway	0.222531	Lower	1	0.373662
Chemokine signaling pathway	0.715677	Lower	1	0.829235
NF-kappa B signaling pathway	0.0217241	Higher	1	0.0784065
HIF-1 signaling pathway	0.0786822	Higher	1	0.190048
FoxO signaling pathway	0.838182	Lower	1	0.923961
Phosphatidylinositol signaling system	0.167663	Higher	1	0.315247
Sphingolipid signaling pathway	0.681114	Higher	1	0.795751
Phospholipase D signaling pathway	0.539267	Higher	1	0.669287
Neuroactive ligand-receptor interaction	0.248745	Lower	1	0.404693
Cell cycle	0.00987334	Lower	1	0.0413364
Oocyte meiosis	0.0214742	Lower	1	0.0784059
p53 signaling pathway	0.0380913	Higher	1	0.115006
Ubiquitin mediated proteolysis	0.308725	Lower	1	0.470581
Sulfur relay system	0.959011	Lower	1	0.984083
SNARE interactions in vesicular transport	0.231811	Lower	1	0.379108
Autophagy - other	0.185858	Lower	1	0.334226
Mitophagy - animal	0.291621	Lower	1	0.451078
Autophagy - animal	0.263748	Lower	1	0.418269
Protein processing in endoplasmic reticulum	0.000395879	Higher	0.124306	0.00264481
Lysosome	0.828772	Higher	1	0.919556
Endocytosis	0.335816	Lower	1	0.488177
Phagosome	0.0431072	Higher	1	0.12533
Peroxisome	4.17358e-05	Higher	0.0131051	0.00037443
mTOR signaling pathway	0.0353988	Lower	1	0.108973
PI3K-Akt signaling pathway	0.492696	Lower	1	0.637171
AMPK signaling pathway	0.8666	Lower	1	0.946977
Apoptosis	0.104719	Higher	1	0.233646
Longevity regulating pathway	0.123851	Lower	1	0.257544
Longevity regulating pathway - multiple species	0.113262	Lower	1	0.243979
Apoptosis - multiple species	0.229215	Higher	1	0.379108
Ferroptosis	0.00463487	Higher	1	0.0217217
Necroptosis	0.000150518	Higher	0.0472628	0.00118157
Cellular senescence	0.612401	Higher	1	0.745326
Cardiac muscle contraction	0.00111808	Lower	0.351078	0.00666354
Adrenergic signaling in cardiomyocytes	0.112331	Lower	1	0.243979
Vascular smooth muscle contraction	0.317773	Lower	1	0.482032
Wnt signaling pathway	0.0390801	Lower	1	0.116868
Notch signaling pathway	0.0449745	Lower	1	0.128382
Hedgehog signaling pathway	0.0594796	Lower	1	0.158276
TGF-beta signaling pathway	0.0280379	Lower	1	0.0956945
Axon guidance	0.481615	Higher	1	0.630114
VEGF signaling pathway	0.886736	Lower	1	0.951062
Apelin signaling pathway	0.0133892	Lower	1	0.0546003
Osteoclast differentiation	0.108548	Higher	1	0.23835
Hippo signaling pathway	0.0338482	Lower	1	0.105231
Hippo signaling pathway - multiple species	0.993874	Lower	1	0.999212
Focal adhesion	0.279784	Higher	1	0.438321
ECM-receptor interaction	0.0467665	Higher	1	0.132294
Cell adhesion molecules	2.34866e-06	Higher	0.000737479	2.94992e-05
Adherens junction	0.745905	Higher	1	0.857779
Tight junction	0.179821	Lower	1	0.328277
Gap junction	0.0361908	Lower	1	0.110329
Signaling pathways regulating pluripotency of stem cells	0.795697	Lower	1	0.889142
Complement and coagulation cascades	0.220397	Lower	1	0.373289
Platelet activation	0.890384	Lower	1	0.951062
Antigen processing and presentation	8.08019e-06	Higher	0.00253718	9.39697e-05
Neutrophil extracellular trap formation	0.114696	Higher	1	0.243979
Renin-angiotensin system	0.0836306	Higher	1	0.200458
Toll-like receptor signaling pathway	0.538289	Higher	1	0.669287
NOD-like receptor signaling pathway	0.00232486	Higher	0.730007	0.012373
RIG-I-like receptor signaling pathway	0.064004	Higher	1	0.168885
Cytosolic DNA-sensing pathway	0.421491	Lower	1	0.568018
C-type lectin receptor signaling pathway	0.135736	Higher	1	0.274975
JAK-STAT signaling pathway	0.400125	Higher	1	0.541548
Hematopoietic cell lineage	4.83493e-07	Higher	0.000151817	7.59084e-06
Natural killer cell mediated cytotoxicity	0.0129247	Higher	1	0.0533995
IL-17 signaling pathway	0.370495	Higher	1	0.521683
Th1 and Th2 cell differentiation	0.0399192	Higher	1	0.117146
Th17 cell differentiation	0.0144169	Higher	1	0.0573025
T cell receptor signaling pathway	0.930056	Lower	1	0.96382
B cell receptor signaling pathway	0.579631	Higher	1	0.710953
Fc epsilon RI signaling pathway	0.230529	Higher	1	0.379108
Fc gamma R-mediated phagocytosis	0.161813	Higher	1	0.309813
TNF signaling pathway	0.0973855	Higher	1	0.219993
Leukocyte transendothelial migration	0.649905	Lower	1	0.782644
Intestinal immune network for IgA production	0.00372197	Higher	1	0.01798
Circadian rhythm	0.0252053	Lower	1	0.0879386
Circadian entrainment	0.127924	Lower	1	0.260832
Thermogenesis	2.61715e-13	Lower	8.21784e-11	9.13094e-12
Long-term potentiation	0.0929445	Lower	1	0.214593
Synaptic vesicle cycle	0.516745	Lower	1	0.654266
Neurotrophin signaling pathway	0.988236	Lower	1	0.999212
Retrograde endocannabinoid signaling	1.69897e-10	Lower	5.33477e-08	4.44564e-09
Glutamatergic synapse	0.277177	Lower	1	0.437355
Cholinergic synapse	0.0510199	Lower	1	0.142651
Serotonergic synapse	0.262289	Lower	1	0.418269
GABAergic synapse	0.066596	Lower	1	0.172283
Dopaminergic synapse	0.0153474	Lower	1	0.0594948
Long-term depression	0.21295	Lower	1	0.365389
Olfactory transduction	0.96707	Lower	1	0.985909
Taste transduction	0.963254	Higher	1	0.985217
Inflammatory mediator regulation of TRP channels	0.777302	Lower	1	0.874813
Regulation of actin cytoskeleton	0.163695	Higher	1	0.311517
Insulin signaling pathway	0.493097	Lower	1	0.637171
Insulin secretion	0.663352	Lower	1	0.78872
GnRH signaling pathway	0.559557	Higher	1	0.691736
Ovarian steroidogenesis	0.505107	Higher	1	0.647362
Progesterone-mediated oocyte maturation	0.343372	Lower	1	0.492088
Estrogen signaling pathway	0.339171	Lower	1	0.489575
Melanogenesis	0.0542671	Lower	1	0.148173
Prolactin signaling pathway	0.767754	Lower	1	0.867503
Thyroid hormone synthesis	0.569563	Higher	1	0.701345
Thyroid hormone signaling pathway	0.2149	Lower	1	0.366731
Adipocytokine signaling pathway	0.227932	Higher	1	0.379108
Oxytocin signaling pathway	0.00823492	Lower	1	0.0359134
Glucagon signaling pathway	0.39815	Higher	1	0.541548
Regulation of lipolysis in adipocytes	0.171509	Lower	1	0.320559
Renin secretion	0.400013	Lower	1	0.541548
Aldosterone synthesis and secretion	0.672863	Lower	1	0.791308
Relaxin signaling pathway	0.0559245	Lower	1	0.150088
Cortisol synthesis and secretion	0.14372	Lower	1	0.283756
Parathyroid hormone synthesis, secretion and action	0.465573	Lower	1	0.614243
GnRH secretion	0.907952	Lower	1	0.952941
Type II diabetes mellitus	0.260464	Higher	1	0.418269
Insulin resistance	0.328484	Higher	1	0.48758
Non-alcoholic fatty liver disease	5.02774e-10	Lower	1.57871e-07	1.21439e-08
AGE-RAGE signaling pathway in diabetic complications	0.198543	Higher	1	0.348282
Cushing syndrome	0.144589	Lower	1	0.283756
Growth hormone synthesis, secretion and action	0.628432	Lower	1	0.761883
Alcoholic liver disease	0.140915	Higher	1	0.281831
Type I diabetes mellitus	6.61083e-06	Higher	0.0020758	7.98384e-05
Aldosterone-regulated sodium reabsorption	0.868565	Higher	1	0.946977
Endocrine and other factor-regulated calcium reabsorption	0.893655	Higher	1	0.951213
Vasopressin-regulated water reabsorption	0.0513362	Lower	1	0.142651
Proximal tubule bicarbonate reclamation	0.442178	Higher	1	0.590825
Collecting duct acid secretion	0.382582	Lower	1	0.531553
Salivary secretion	0.90848	Higher	1	0.952941
Gastric acid secretion	0.850186	Lower	1	0.933421
Pancreatic secretion	0.427082	Lower	1	0.573093
Carbohydrate digestion and absorption	0.923267	Higher	1	0.959954
Protein digestion and absorption	0.263749	Lower	1	0.418269
Fat digestion and absorption	0.212091	Higher	1	0.365389
Bile secretion	0.667792	Lower	1	0.78872
Mineral absorption	0.88733	Higher	1	0.951062
Cholesterol metabolism	0.069138	Higher	1	0.175075
Alzheimer disease	1.6781e-13	Lower	5.26924e-11	7.52749e-12
Parkinson disease	8.34541e-17	Lower	2.62046e-14	5.24092e-15
Amyotrophic lateral sclerosis	1.65436e-20	Lower	5.19468e-18	1.46628e-18
Huntington disease	6.57479e-26	Lower	2.06448e-23	1.03224e-23
Spinocerebellar ataxia	1.82618e-05	Lower	0.00573422	0.000168653
Prion disease	1.86788e-20	Lower	5.86514e-18	1.46628e-18
Pathways of neurodegeneration - multiple diseases	2.42907e-13	Lower	7.62729e-11	9.13094e-12
Cocaine addiction	0.298012	Lower	1	0.458704
Amphetamine addiction	0.127393	Lower	1	0.260832
Morphine addiction	0.0318318	Lower	1	0.101117
Alcoholism	0.00171413	Lower	0.538237	0.00927994
Bacterial invasion of epithelial cells	0.357863	Lower	1	0.506166
Vibrio cholerae infection	0.900006	Lower	1	0.952941
Epithelial cell signaling in Helicobacter pylori infection	0.999212	Lower	1	0.999212
Pathogenic Escherichia coli infection	0.196728	Higher	1	0.347037
Shigellosis	0.35276	Higher	1	0.501206
Salmonella infection	0.043712	Lower	1	0.125923
Pertussis	0.329194	Higher	1	0.48758
Legionellosis	0.335622	Higher	1	0.488177
Yersinia infection	0.667229	Higher	1	0.78872
Leishmaniasis	0.10816	Higher	1	0.23835
Chagas disease	0.539105	Lower	1	0.669287
African trypanosomiasis	0.00529845	Higher	1	0.0241118
Malaria	0.00122188	Higher	0.383669	0.00710499
Toxoplasmosis	0.0709512	Higher	1	0.177473
Amoebiasis	0.0264593	Higher	1	0.0912992
Staphylococcus aureus infection	0.104918	Higher	1	0.233646
Tuberculosis	0.033606	Higher	1	0.105231
Hepatitis C	0.166237	Higher	1	0.314448
Hepatitis B	0.322144	Higher	1	0.483986
Measles	0.066938	Higher	1	0.172283
Human cytomegalovirus infection	0.805398	Lower	1	0.89679
Influenza A	0.000483066	Higher	0.151683	0.00309556
Human papillomavirus infection	0.693585	Lower	1	0.806614
Human T-cell leukemia virus 1 infection	0.515835	Higher	1	0.654266
Kaposi sarcoma-associated herpesvirus infection	0.910453	Lower	1	0.952941
Herpes simplex virus 1 infection	0.00239203	Higher	0.751097	0.0125183
Epstein-Barr virus infection	0.0096601	Higher	1	0.0409902
Human immunodeficiency virus 1 infection	0.126888	Higher	1	0.260832
Coronavirus disease - COVID-19	2.55866e-11	Lower	8.0342e-09	8.0342e-10
Pathways in cancer	0.291558	Higher	1	0.451078
Transcriptional misregulation in cancer	0.763601	Higher	1	0.867503
Viral carcinogenesis	0.937592	Lower	1	0.968434
Chemical carcinogenesis - DNA adducts	0.0964292	Higher	1	0.219411
Proteoglycans in cancer	0.201772	Higher	1	0.350036
MicroRNAs in cancer	0.0050502	Higher	1	0.02332
Chemical carcinogenesis - receptor activation	0.397658	Lower	1	0.541548
Chemical carcinogenesis - reactive oxygen species	1.37019e-05	Lower	0.00430241	0.000138351
Colorectal cancer	0.998104	Higher	1	0.999212
Renal cell carcinoma	0.395488	Lower	1	0.541548
Pancreatic cancer	0.50977	Higher	1	0.650682
Endometrial cancer	0.115179	Lower	1	0.243979
Glioma	0.744653	Higher	1	0.857779
Prostate cancer	0.476579	Lower	1	0.626133
Thyroid cancer	0.339896	Lower	1	0.489575
Basal cell carcinoma	0.976772	Higher	1	0.992578
Melanoma	0.787166	Higher	1	0.88275
Bladder cancer	0.39891	Lower	1	0.541548
Chronic myeloid leukemia	0.950156	Higher	1	0.978193
Acute myeloid leukemia	0.887127	Lower	1	0.951062
Small cell lung cancer	0.0953725	Higher	1	0.218591
Non-small cell lung cancer	0.768044	Higher	1	0.867503
Breast cancer	0.608568	Lower	1	0.743543
Hepatocellular carcinoma	0.748508	Lower	1	0.857779
Gastric cancer	0.186272	Lower	1	0.334226
Central carbon metabolism in cancer	0.0147198	Higher	1	0.0577751
Choline metabolism in cancer	0.5332	Higher	1	0.669287
PD-L1 expression and PD-1 checkpoint pathway in cancer	0.653745	Higher	1	0.783496
Asthma	0.114361	Higher	1	0.243979
Autoimmune thyroid disease	1.40995e-05	Higher	0.00442724	0.000138351
Inflammatory bowel disease	0.000312637	Higher	0.0981681	0.00223109
Systemic lupus erythematosus	0.453351	Higher	1	0.600642
Rheumatoid arthritis	0.175309	Higher	1	0.323805
Allograft rejection	1.40995e-05	Higher	0.00442724	0.000138351
Graft-versus-host disease	1.40995e-05	Higher	0.00442724	0.000138351
Primary immunodeficiency	0.280581	Higher	1	0.438321
Hypertrophic cardiomyopathy	0.201514	Higher	1	0.350036
Arrhythmogenic right ventricular cardiomyopathy	0.031776	Higher	1	0.101117
Dilated cardiomyopathy	0.178385	Higher	1	0.327562
Diabetic cardiomyopathy	1.43518e-06	Lower	0.000450648	1.95934e-05
Viral myocarditis	0.000693151	Higher	0.217649	0.00435299
Lipid and atherosclerosis	0.139678	Higher	1	0.281148
Fluid shear stress and atherosclerosis	0.152384	Higher	1	0.297195

## Sheet: B. Residuals KEGG pathways
Pathway	pvalue (after)	padjust (after)	FDR (after)
Glycolysis / Gluconeogenesis	0.0391287	1	0.121518
Citrate cycle (TCA cycle)	0.767264	1	0.85737
Pentose phosphate pathway	0.00925917	1	0.0474877
Pentose and glucuronate interconversions	0.879386	1	0.926601
Fructose and mannose metabolism	0.327532	1	0.485119
Galactose metabolism	0.522203	1	0.658521
Ascorbate and aldarate metabolism	0.867356	1	0.920942
Fatty acid biosynthesis	0.860995	1	0.920942
Fatty acid elongation	0.910953	1	0.944024
Fatty acid degradation	0.0531304	1	0.142589
Steroid biosynthesis	0.00513588	1	0.0329115
Primary bile acid biosynthesis	0.276828	1	0.430317
Ubiquinone and other terpenoid-quinone biosynthesis	0.34265	1	0.489055
Steroid hormone biosynthesis	0.7955	1	0.884136
Oxidative phosphorylation	1.21131e-16	3.80352e-14	1.26784e-14
Arginine biosynthesis	0.707988	1	0.80591
Purine metabolism	0.000105522	0.033134	0.00150609
Pyrimidine metabolism	0.00113981	0.3579	0.00832325
Alanine, aspartate and glutamate metabolism	0.0794825	1	0.190065
Glycine, serine and threonine metabolism	0.0711354	1	0.175878
Cysteine and methionine metabolism	7.23238e-05	0.0227097	0.00108141
Valine, leucine and isoleucine degradation	0.027764	1	0.0968654
Lysine degradation	0.0477193	1	0.132703
Arginine and proline metabolism	0.0366777	1	0.116676
Histidine metabolism	0.340332	1	0.487965
Tyrosine metabolism	0.28716	1	0.444179
Phenylalanine metabolism	0.562422	1	0.684498
Tryptophan metabolism	0.0153437	1	0.0638395
beta-Alanine metabolism	0.306575	1	0.46281
Selenocompound metabolism	0.817957	1	0.8918
Glutathione metabolism	0.000759788	0.238574	0.00627825
Starch and sucrose metabolism	0.12221	1	0.243686
N-Glycan biosynthesis	0.852628	1	0.916868
Other glycan degradation	0.335649	1	0.487934
Mucin type O-glycan biosynthesis	0.224028	1	0.378198
Various types of N-glycan biosynthesis	0.922461	1	0.952805
Other types of O-glycan biosynthesis	0.156416	1	0.294099
Amino sugar and nucleotide sugar metabolism	0.501733	1	0.640424
Glycosaminoglycan degradation	0.0154675	1	0.0638395
Glycerolipid metabolism	0.175305	1	0.314547
Inositol phosphate metabolism	0.0362482	1	0.116676
Glycosylphosphatidylinositol (GPI)-anchor biosynthesis	0.727092	1	0.818304
Glycerophospholipid metabolism	0.000131842	0.0413983	0.00179993
Ether lipid metabolism	0.0097063	1	0.0474877
Arachidonic acid metabolism	0.0811103	1	0.190065
alpha-Linolenic acid metabolism	0.141494	1	0.274254
Sphingolipid metabolism	0.346537	1	0.490147
Glycosphingolipid biosynthesis - globo and isoglobo series	0.0655042	1	0.164546
Glycosphingolipid biosynthesis - ganglio series	0.457688	1	0.598071
Pyruvate metabolism	0.000966358	0.303437	0.00740089
Glyoxylate and dicarboxylate metabolism	0.163284	1	0.299831
Propanoate metabolism	0.811731	1	0.8918
Butanoate metabolism	0.023846	1	0.086065
One carbon pool by folate	0.00637093	1	0.0363722
Thiamine metabolism	0.21558	1	0.369903
Riboflavin metabolism	0.651895	1	0.766648
Vitamin B6 metabolism	0.161288	1	0.299672
Nicotinate and nicotinamide metabolism	0.0477562	1	0.132703
Pantothenate and CoA biosynthesis	0.00948907	1	0.0474877
Folate biosynthesis	0.108308	1	0.225223
Retinol metabolism	0.95915	1	0.968403
Porphyrin metabolism	0.438712	1	0.58371
Terpenoid backbone biosynthesis	0.0291074	1	0.100258
Nitrogen metabolism	0.01309	1	0.0585758
Sulfur metabolism	0.836691	1	0.906678
Aminoacyl-tRNA biosynthesis	0.545371	1	0.671555
Metabolism of xenobiotics by cytochrome P450	0.940421	1	0.960914
Drug metabolism - cytochrome P450	0.531696	1	0.665149
Drug metabolism - other enzymes	0.117671	1	0.238379
Biosynthesis of unsaturated fatty acids	0.618392	1	0.738308
ABC transporters	0.246705	1	0.401375
Ribosome biogenesis in eukaryotes	0.230432	1	0.384214
Ribosome	7.70793e-23	2.42029e-20	2.42029e-20
Nucleocytoplasmic transport	0.631421	1	0.748174
mRNA surveillance pathway	0.329934	1	0.486382
RNA degradation	0.255436	1	0.411317
RNA polymerase	5.98155e-05	0.0187821	0.000939103
Basal transcription factors	0.00935511	1	0.0474877
DNA replication	0.0142984	1	0.0606714
Spliceosome	0.000595113	0.186865	0.0051907
Proteasome	0.0392849	1	0.121518
Protein export	0.018479	1	0.0699085
Viral life cycle - HIV-1	0.0158004	1	0.0638395
PPAR signaling pathway	0.18649	1	0.328976
Base excision repair	0.170547	1	0.311344
Nucleotide excision repair	0.297992	1	0.457005
Mismatch repair	0.0227971	1	0.0832359
Homologous recombination	0.965599	1	0.971789
Non-homologous end-joining	0.674803	1	0.784072
Fanconi anemia pathway	0.709542	1	0.80591
MAPK signaling pathway	0.0517732	1	0.140145
ErbB signaling pathway	0.0165226	1	0.0648512
Ras signaling pathway	0.518971	1	0.658022
Rap1 signaling pathway	0.748329	1	0.839197
Calcium signaling pathway	0.678295	1	0.784072
cGMP-PKG signaling pathway	0.0744251	1	0.181748
cAMP signaling pathway	0.202075	1	0.352509
Chemokine signaling pathway	0.68836	1	0.791589
NF-kappa B signaling pathway	0.000661119	0.207591	0.00561057
HIF-1 signaling pathway	0.0485026	1	0.133595
FoxO signaling pathway	0.0780222	1	0.188454
Phosphatidylinositol signaling system	0.0606896	1	0.154931
Sphingolipid signaling pathway	0.39112	1	0.538048
Phospholipase D signaling pathway	0.218552	1	0.371055
Neuroactive ligand-receptor interaction	0.0619893	1	0.156973
Cell cycle	0.013547	1	0.0585758
Oocyte meiosis	0.0606142	1	0.154931
p53 signaling pathway	0.0271589	1	0.095819
Ubiquitin mediated proteolysis	0.431739	1	0.579342
Sulfur relay system	0.338857	1	0.487965
SNARE interactions in vesicular transport	0.312928	1	0.47014
Autophagy - other	0.815365	1	0.8918
Mitophagy - animal	0.842306	1	0.90888
Autophagy - animal	0.54103	1	0.671476
Protein processing in endoplasmic reticulum	4.19464e-06	0.00131712	8.78078e-05
Lysosome	0.0442347	1	0.12981
Endocytosis	0.229343	1	0.384214
Phagosome	0.978439	1	0.981565
Peroxisome	0.0176876	1	0.0677305
mTOR signaling pathway	0.878915	1	0.926601
PI3K-Akt signaling pathway	0.102146	1	0.219683
AMPK signaling pathway	0.122619	1	0.243686
Apoptosis	0.0450689	1	0.130791
Longevity regulating pathway	0.526304	1	0.661037
Longevity regulating pathway - multiple species	0.946876	1	0.962198
Apoptosis - multiple species	0.00758441	1	0.0417808
Ferroptosis	0.0842561	1	0.193316
Necroptosis	0.000186	0.0584039	0.00229276
Cellular senescence	0.519712	1	0.658022
Cardiac muscle contraction	2.43817e-06	0.000765586	5.46847e-05
Adrenergic signaling in cardiomyocytes	0.0589729	1	0.153037
Vascular smooth muscle contraction	0.14657	1	0.282349
Wnt signaling pathway	0.137981	1	0.270788
Notch signaling pathway	0.303261	1	0.460019
Hedgehog signaling pathway	0.32122	1	0.479189
TGF-beta signaling pathway	0.0398609	1	0.121518
Axon guidance	0.799665	1	0.884136
VEGF signaling pathway	0.543657	1	0.671555
Apelin signaling pathway	0.0195803	1	0.0723319
Osteoclast differentiation	0.00572579	1	0.0345749
Hippo signaling pathway	0.00538087	1	0.0331293
Hippo signaling pathway - multiple species	0.679196	1	0.784072
Focal adhesion	0.116683	1	0.238379
ECM-receptor interaction	0.0249122	1	0.0888913
Cell adhesion molecules	0.0192063	1	0.0717951
Adherens junction	0.46034	1	0.598071
Tight junction	0.00223568	0.702003	0.0149362
Gap junction	0.0854284	1	0.194381
Signaling pathways regulating pluripotency of stem cells	0.103656	1	0.220732
Complement and coagulation cascades	0.00185353	0.582008	0.0129335
Platelet activation	0.669011	1	0.780928
Antigen processing and presentation	0.000268295	0.0842448	0.00271757
Neutrophil extracellular trap formation	0.101195	1	0.21914
Renin-angiotensin system	0.150771	1	0.286922
Toll-like receptor signaling pathway	0.0011147	0.350014	0.00832325
NOD-like receptor signaling pathway	0.000356564	0.111961	0.00339276
RIG-I-like receptor signaling pathway	8.01515e-06	0.00251676	0.000148045
Cytosolic DNA-sensing pathway	0.893365	1	0.931949
C-type lectin receptor signaling pathway	0.0395475	1	0.121518
JAK-STAT signaling pathway	0.0367865	1	0.116676
Hematopoietic cell lineage	0.0125755	1	0.0572275
Natural killer cell mediated cytotoxicity	0.000811604	0.254844	0.00653445
IL-17 signaling pathway	0.00528528	1	0.0331293
Th1 and Th2 cell differentiation	0.000963373	0.302499	0.00740089
Th17 cell differentiation	0.000178544	0.0560628	0.00229276
T cell receptor signaling pathway	0.0462931	1	0.130955
B cell receptor signaling pathway	0.045402	1	0.130791
Fc epsilon RI signaling pathway	0.0112636	1	0.0527874
Fc gamma R-mediated phagocytosis	0.0508846	1	0.138937
TNF signaling pathway	0.000520539	0.163449	0.00466998
Leukocyte transendothelial migration	0.208743	1	0.36014
Intestinal immune network for IgA production	0.0031656	0.993998	0.0207083
Circadian rhythm	0.271601	1	0.424625
Circadian entrainment	0.0809942	1	0.190065
Thermogenesis	1.63008e-14	5.11846e-12	1.02369e-12
Long-term potentiation	0.240264	1	0.392932
Synaptic vesicle cycle	0.0843449	1	0.193316
Neurotrophin signaling pathway	0.122	1	0.243686
Retrograde endocannabinoid signaling	1.16705e-09	3.66454e-07	4.58068e-08
Glutamatergic synapse	0.0894093	1	0.19911
Cholinergic synapse	0.140336	1	0.273698
Serotonergic synapse	0.322002	1	0.479189
GABAergic synapse	0.0133879	1	0.0585758
Dopaminergic synapse	0.041555	1	0.124269
Long-term depression	0.393518	1	0.538048
Olfactory transduction	0.485868	1	0.622705
Taste transduction	0.934886	1	0.960762
Inflammatory mediator regulation of TRP channels	0.722539	1	0.816105
Regulation of actin cytoskeleton	0.559412	1	0.683484
Insulin signaling pathway	0.460934	1	0.598071
Insulin secretion	0.150218	1	0.286922
GnRH signaling pathway	0.231262	1	0.384214
Ovarian steroidogenesis	0.863711	1	0.920942
Progesterone-mediated oocyte maturation	0.602245	1	0.72454
Estrogen signaling pathway	0.6142	1	0.736103
Melanogenesis	0.236077	1	0.388106
Prolactin signaling pathway	0.0296942	1	0.100258
Thyroid hormone synthesis	0.434116	1	0.580053
Thyroid hormone signaling pathway	0.422955	1	0.569991
Adipocytokine signaling pathway	0.0461596	1	0.130955
Oxytocin signaling pathway	0.00977133	1	0.0474877
Glucagon signaling pathway	0.586078	1	0.708059
Regulation of lipolysis in adipocytes	0.394112	1	0.538048
Renin secretion	0.162983	1	0.299831
Aldosterone synthesis and secretion	0.105934	1	0.222493
Relaxin signaling pathway	0.385524	1	0.53328
Cortisol synthesis and secretion	0.0929273	1	0.20405
Parathyroid hormone synthesis, secretion and action	0.796924	1	0.884136
GnRH secretion	0.483619	1	0.622705
Type II diabetes mellitus	0.10404	1	0.220732
Insulin resistance	0.0918506	1	0.203106
Non-alcoholic fatty liver disease	1.366e-06	0.000428925	3.29942e-05
AGE-RAGE signaling pathway in diabetic complications	0.0434287	1	0.128647
Cushing syndrome	0.180913	1	0.320942
Growth hormone synthesis, secretion and action	0.397273	1	0.540017
Alcoholic liver disease	0.013618	1	0.0585758
Type I diabetes mellitus	0.00021056	0.0661157	0.00229276
Aldosterone-regulated sodium reabsorption	0.89865	1	0.934358
Endocrine and other factor-regulated calcium reabsorption	0.113885	1	0.235263
Vasopressin-regulated water reabsorption	0.344671	1	0.489714
Proximal tubule bicarbonate reclamation	0.331702	1	0.486703
Collecting duct acid secretion	0.0348058	1	0.113844
Salivary secretion	0.074667	1	0.181748
Gastric acid secretion	0.0664581	1	0.165618
Pancreatic secretion	0.0063373	1	0.0363722
Carbohydrate digestion and absorption	0.407378	1	0.551365
Protein digestion and absorption	0.000479516	0.150568	0.00442847
Fat digestion and absorption	0.269529	1	0.424625
Bile secretion	0.264539	1	0.421206
Mineral absorption	0.352719	1	0.494437
Cholesterol metabolism	0.627999	1	0.746938
Alzheimer disease	8.22565e-08	2.58285e-05	2.58285e-06
Parkinson disease	1.5976e-13	5.01646e-11	8.36077e-12
Amyotrophic lateral sclerosis	2.18506e-12	6.86109e-10	9.80155e-11
Huntington disease	2.69137e-20	8.45089e-18	4.22545e-18
Spinocerebellar ataxia	0.0120426	1	0.0556086
Prion disease	5.24607e-16	1.64727e-13	4.11817e-14
Pathways of neurodegeneration - multiple diseases	1.72133e-07	5.40499e-05	4.91363e-06
Cocaine addiction	0.255428	1	0.411317
Amphetamine addiction	0.117339	1	0.238379
Morphine addiction	0.00908829	1	0.0474877
Alcoholism	0.0415454	1	0.124269
Bacterial invasion of epithelial cells	0.055826	1	0.146881
Vibrio cholerae infection	0.193787	1	0.339939
Epithelial cell signaling in Helicobacter pylori infection	0.837377	1	0.906678
Pathogenic Escherichia coli infection	0.176541	1	0.314964
Shigellosis	0.218615	1	0.371055
Salmonella infection	0.367839	1	0.513339
Pertussis	0.302417	1	0.460019
Legionellosis	0.371989	1	0.516834
Yersinia infection	0.204354	1	0.354515
Leishmaniasis	0.0538834	1	0.143385
Chagas disease	0.338447	1	0.487965
African trypanosomiasis	0.00983027	1	0.0474877
Malaria	0.106286	1	0.222493
Toxoplasmosis	0.056133	1	0.146881
Amoebiasis	0.484763	1	0.622705
Staphylococcus aureus infection	0.942552	1	0.960914
Tuberculosis	0.0162815	1	0.0647138
Hepatitis C	0.00194184	0.609737	0.0132551
Hepatitis B	0.00165795	0.520596	0.0118317
Measles	0.000218012	0.0684558	0.00229276
Human cytomegalovirus infection	0.33345	1	0.486992
Influenza A	1.17031e-06	0.000367477	3.06231e-05
Human papillomavirus infection	0.64627	1	0.76289
Human T-cell leukemia virus 1 infection	0.0875878	1	0.196765
Kaposi sarcoma-associated herpesvirus infection	0.0990386	1	0.215959
Herpes simplex virus 1 infection	7.46903e-06	0.00234528	0.00014658
Epstein-Barr virus infection	2.30774e-05	0.00724629	0.000381384
Human immunodeficiency virus 1 infection	0.00667259	1	0.0374142
Coronavirus disease - COVID-19	0.00628005	1	0.0363722
Pathways in cancer	0.441372	1	0.583783
Transcriptional misregulation in cancer	0.264717	1	0.421206
Viral carcinogenesis	0.99692	1	0.99692
Chemical carcinogenesis - DNA adducts	0.690749	1	0.791589
Proteoglycans in cancer	0.952729	1	0.965022
MicroRNAs in cancer	0.00883391	1	0.0474877
Chemical carcinogenesis - receptor activation	0.271814	1	0.424625
Chemical carcinogenesis - reactive oxygen species	2.04664e-05	0.00642644	0.000357024
Colorectal cancer	0.0877296	1	0.196765
Renal cell carcinoma	0.161236	1	0.299672
Pancreatic cancer	0.0307419	1	0.102691
Endometrial cancer	0.884141	1	0.928496
Glioma	0.171537	1	0.311344
Prostate cancer	0.548221	1	0.672427
Thyroid cancer	0.812378	1	0.8918
Basal cell carcinoma	0.586291	1	0.708059
Melanoma	0.348654	1	0.49093
Bladder cancer	0.655315	1	0.767794
Chronic myeloid leukemia	0.0158582	1	0.0638395
Acute myeloid leukemia	0.080718	1	0.190065
Small cell lung cancer	0.452233	1	0.594147
Non-small cell lung cancer	0.153277	1	0.289933
Breast cancer	0.265601	1	0.421206
Hepatocellular carcinoma	0.936284	1	0.960762
Gastric cancer	0.710946	1	0.80591
Central carbon metabolism in cancer	0.0834984	1	0.193316
Choline metabolism in cancer	0.033179	1	0.109665
PD-L1 expression and PD-1 checkpoint pathway in cancer	0.0173833	1	0.0673873
Asthma	0.126485	1	0.249788
Autoimmune thyroid disease	0.000219053	0.0687827	0.00229276
Inflammatory bowel disease	0.000301809	0.0947681	0.0029615
Systemic lupus erythematosus	0.868149	1	0.920942
Rheumatoid arthritis	0.890906	1	0.931949
Allograft rejection	0.000219053	0.0687827	0.00229276
Graft-versus-host disease	0.000219053	0.0687827	0.00229276
Primary immunodeficiency	0.442485	1	0.583783
Hypertrophic cardiomyopathy	0.298363	1	0.457005
Arrhythmogenic right ventricular cardiomyopathy	0.233839	1	0.38645
Dilated cardiomyopathy	0.174263	1	0.314474
Diabetic cardiomyopathy	7.00948e-08	2.20098e-05	2.44553e-06
Viral myocarditis	0.0294744	1	0.100258
Lipid and atherosclerosis	0.0110878	1	0.0527513
Fluid shear stress and atherosclerosis	0.537492	1	0.669733
